# Supplementary material for: Genomic phenotyping of the essential and non-essential yeast genome detects novel pathways for alkylation resistance
Source: BMC Syst Biol. 2011 Oct 6;5:157. doi: 10.1186/1752-0509-5-157 (PMC3213080; doi:10.1186/1752-0509-5-157)
Supplement: Additional file 1 — Supplementary tables. This file includes 10 additional tables to supplement the text. [file 1752-0509-5-157-S1.XLS]

## Sheet: 1. tox-mod genes
position	orf	gene	GI50	MMSscore (Begley et al, 2004)	library
1E8	YAR018C	KIN3	0.00583557	0	deletion
1F12	YLL002W	KIM2	0.00270708	29	deletion
1G12	YLL020C		0.0052484	0	deletion
2A11	YLL053C		0.00596993	0	deletion
2D1	YLR025W	SNF7	0.0078642	29	deletion
2E2	YLR056W	ERG3	0.00370697	11	deletion
2G2	YLR087C		0.00526035	10	deletion
3D6	YML032C	RAD52	0.00224894	20	deletion
3F8	YMR003W		0.0069157	0	deletion
3H9	YMR031W-A		0.00669925	24	deletion
3H11	YMR032W	HOF1	0.00396305	7	deletion
4E2	YMR190C	SGS1	0.00233287	25	deletion
4F1	YMR202W	ERG2	0.00817989	12	deletion
6H5	YOR080W		0.00514144	17	deletion
7B2	YOR295W		0.00646202	10	deletion
7E2	YOR346W	REV1	0.00606896	22	deletion
7F3	YOR360C	PDE2	0.00699383	9	deletion
7F7	YOR368W	RAD17	0.00744126	22	deletion
7G3	YOR381W	FRE3	0.00747523	0	deletion
7H1	YOL006C	TOP1	0.00714492	6	deletion
7H5	YOL009C	MDM12	0.00563714	0	deletion
7H7	YOL012C	HTA3	0.00663003	19	deletion
8C2	YOL049W	GSH2	0.00622702	0	deletion
8E2	YOL076W	12/1/99	0.00344137	23	deletion
8F1	YPL271W	ATP15	0.00553616	0	deletion
8F2	YPL270W	MDL2	0.0078548	4	deletion
8G2	YPL256C	CLN2	0.00543816	7	deletion
8H5	YPL234C	TFP3	0.00584403	0	deletion
9B2	YPL205C		0.00712187	13	deletion
9C1	YPL193W	RSA1	0.00722281	0	deletion
9D9	YPL170W		0.00451059	22	deletion
9H5	YPL109C		0.00817139	0	deletion
10C5	YBR200W	BEM1	0.00720357	17	deletion
10E10	YBR231C		0.00788057	29	deletion
10G1	YBR255W		0.00519184	18	deletion
11A6	YDR075W	PPH3	0.00629095	19	deletion
11A7	YDR076W	RAD55	0.00357612	30	deletion
11B6	YDR092W	UBC13	0.00487032	30	deletion
11E2	YDR127W	ARO1	0.00363999	0	deletion
11H1	YDR364C	CDC40	0.00351275	20	deletion
11H4	YDR369C	XRS2	0.00219205	27	deletion
12A6	YDR386W	MUS81	0.00449463	30	deletion
12F3	YEL027W	CUP5	0.00383434	10	deletion
12G10	YEL051W	VMA8	-0.0165687	18	deletion
12H5	YEL059W		0.00636833	22	deletion
13B4	YER019W		0.00770338	0	deletion
13D2	YER052C	HOM3	0.00677993	0	deletion
13E6	YER068W	MOT2	0.00444643	19	deletion
13F6	YER083C		0.00751788	10	deletion
13F9	YER086W	ILV1	0.00600066	7	deletion
14B10	YGR180C	RNR4	0.00757659	9	deletion
14E3	YHL044W		0.00683724	0	deletion
14H6	YHR013C	ARD1	0.00604161	22	deletion
15G3	YHR151C		0.0049094	0	deletion
15G6	YHR154W	ESC4	0.00553664	18	deletion
16B5	YCL008C	STP22	0.00503196	22	deletion
16H4	YLR135W		0.00580539	18	deletion
17B10	YLR182W	SWI6	0.00767588	12	deletion
17H7	YKL054C		0.0038585	18	deletion
18C7	YKL098W		0.00718171	5	deletion
18D5	YKL113C	RAD27	0.00328083	30	deletion
18D6	YKL114C	APN1	0.00753659	13	deletion
19G10	YOR123C	LEO1	0.00811627	15	deletion
20E1	YOR209C	NPT1	0.00757953	8	deletion
21B3	YJL204C		0.00347258	15	deletion
21C11	YJL180C	ATP12	0.00418552	23	deletion
21D2	YJL176C	SWI3	0.00785641	0	deletion
21F6	YJL140W	RPB4	0.00535808	20	deletion
22A4	YLR357W	RSC2	0.00757986	18	deletion
22B6	YLR376C		0.00681478	18	deletion
22E4	YLR233C	EST1	0.00410522	12	deletion
22E5	YLR234W	TOP3	0.00365421	30	deletion
22E6	YLR235C		0.0022195	30	deletion
22G6	YLR268W	SEC22	0.0080276	0	deletion
23B9	YLR320W		0.0029379	29	deletion
23F6	YDR207C	UME6	0.00538437	19	deletion
23G1	YDR217C	RAD9	0.00742805	18	deletion
24A2	YGL200C	EMP24	0.00265832	0	deletion
24D1	YGL244W	RTF1	0.00799464	19	deletion
25A1	YPL066W		0.00799215	0	deletion
25A2	YPL065W	VPS28	0.00763675	22	deletion
25B8	YPL041C		0.00450809	4	deletion
25D6	YPL008W	CHL1	0.00692047	26	deletion
25F1	YPR120C	CLB5	0.00762215	4	deletion
25F4	YPR123C		0.00801199	10	deletion
25G3	YPR135W	CTF4	0.00291268	30	deletion
25G7	YPR141C	KAR3	0.0077629	18	deletion
25H4	YPR153W		0.00585249	0	deletion
26A1	YPR164W	KIM3	0.00559861	30	deletion
26C5	YCR094W	CDC50	0.00497211	10	deletion
26G2	YGR223C		0.00793302	4	deletion
26G3	YGR224W		0.00770622	0	deletion
26H3	YGR236C		0.00772447	0	deletion
27H5	YGL019W	CKB1	0.00669249	10	deletion
28A1	YPL194W	DDC1	0.00630793	18	deletion
28B1	YGL045W		0.0077671	14	deletion
28B2	YGL046W		0.00764613	14	deletion
28C7	YGL071W	RCS1	0.00620804	0	deletion
28D1	YGL080W		0.00799844	0	deletion
28D2	YGL081W		0.00490325	0	deletion
28D5	YGL084C		0.00790361	4	deletion
28D8	YGL087C	MMS2	0.00377098	30	deletion
28E1	YNL242W		0.00810725	4	deletion
28E4	YNL238W	KEX2	0.00778515	4	deletion
28E12	YNL229C	URE2	0.00508593	8	deletion
28G8	YNL201C		0.00675249	12	deletion
28H11	YNL183C	NPR1	0.00812181	0	deletion
29A6	YNL171C		0.00730608	15	deletion
29C7	YKL211C	TRP3	0.00679349	2	deletion
29C8	YKL212W	SAC1	0.00767094	4	deletion
29C9	YKL213C	DOA1	0.00722777	30	deletion
29E5	YKR020W		0.0080493	6	deletion
29H3	YDR250C		0.00592617	2	deletion
29H6	YDR253C	MET32	0.00584227	2	deletion
30A1	YDR260C		0.00816069	9	deletion
30C1	YDR289C	RTT103	0.00758544	10	deletion
30C4	YDR293C	SSD1	0.00806831	6	deletion
30C9	YDR298C	ATP5	0.0078795	5	deletion
30E12	YIL001W		0.00570046	2	deletion
31A1	YIL076W	SEC28	0.00747252	2	deletion
31F12	YFR012W		0.00749149	30	deletion
32A2	YGR282C	BGL2	0.00753177	5	deletion
32C3	YIR033W	MGA2	0.00481963	0	deletion
32F2	YMR073C		0.00599609	4	deletion
33D7	YER090W	TRP2	0.00717195	0	deletion
33D11	YER095W	RAD51	0.00347437	30	deletion
33E10	YHR045W		0.00618603	4	deletion
33F4	YHR191C	CTF8	0.00764221	18	deletion
33G1	YLR032W	RAD5	0.00229393	30	deletion
33H1	YMR158W		0.00309158	0	deletion
33H10	YMR312W		0.0080814	2	deletion
34A8	YNL250W	RAD50	0.00221412	22	deletion
34C8	YML102C-A		0.00807973	15	deletion
34C9	YML102W	CAC2	0.00813216	15	deletion
34C12	YML104C	MDM1	0.00663545	0	deletion
34D12	YML121W	GTR1	0.00524158	4	deletion
34F12	YMR120C	ADE17	0.00441277	0	deletion
34G6	YMR126C		0.0053048	0	deletion
34H8	YPR018W	RLF2	0.0075925	15	deletion
35A3	YPR036W	VMA13	0.00382346	0	deletion
35B8	YPR060C	ARO7	0.00380303	0	deletion
35C4	YPR070W		0.00766255	15	deletion
35C7	YPR074C	TKL1	0.00805137	7	deletion
35E4	YJL124C	LSM1	0.00750635	18	deletion
35F1	YJL115W	ASF1	0.00243996	30	deletion
35G2	YJL092W	HPR5	0.0056034	18	deletion
36A8	YJL047C	RTT101	0.00295339	18	deletion
36B10	YGR188C	BUB1	0.00734417	15	deletion
36C5	YHR004C	NEM1	0.00795705	10	deletion
36C9	YHR025W	THR1	0.00731299	12	deletion
37A7	YLR428C		0.00787953	0	deletion
37C2	YLR452C	SST2	0.00791652	0	deletion
38A2	YJR104C	SOD1	0.0064456	18	deletion
38A3	YJR106W	ECM27	0.00815803	0	deletion
38B4	YJR126C		0.00813768	0	deletion
38G8	YDR004W	RAD57	0.00348862	30	deletion
38H4	YDR014W		0.00720742	5	deletion
38H6	YDR017C	KCS1	0.00788457	12	deletion
39A3	YDR028C	REG1	0.00496066	5	deletion
39C1	YBR283C	SSH1	0.00793643	0	deletion
39D5	YCR024C		0.00796945	0	deletion
39E11	YCR066W	RAD18	0.0025931	30	deletion
39H7	YJR018W		0.00663897	18	deletion
40A5	YJR035W	RAD26	0.00754406	7	deletion
40A7	YJR043C	POL32	0.00576681	30	deletion
40C2	YDL101C	DUN1	0.00515475	18	deletion
40C11	YDL116W	NUP84	0.00681322	22	deletion
40D1	YDL118W		0.00574778	6	deletion
40D2	YDL119C		0.00739444	4	deletion
40F3	YDL155W	CLB3	0.00736109	14	deletion
40G2	YDL173W		0.00758289	0	deletion
40G7	YDL178W	AIP2	0.00780875	0	deletion
41A4	YNL001W	DOM34	0.00732869	0	deletion
41B7	YNL025C	SSN8	0.00794983	15	deletion
41C1	YNL032W	SIW14	0.00769059	0	deletion
41G6	YBL099W	ATP1	0.00634172	15	deletion
41G7	YBL100C		0.00337062	26	deletion
42B2	YBR028C		0.00770021	5	deletion
42B3	YBR030W		0.00792115	0	deletion
42C2	YBR044C		0.00770413	4	deletion
42D2	YBR058C	UBP14	0.0070784	17	deletion
42D12	YBR068C	BAP2	0.00775587	0	deletion
42E1	YBR069C	VAP1	0.00246329	0	deletion
42F3	YNL136W		0.0077665	5	deletion
43B2	YIL132C		0.00492297	18	deletion
43B4	YIL134W	FLX1	0.00722533	17	deletion
43B8	YIL139C	REV7	0.00765342	18	deletion
43C3	YIL152W		0.00758124	0	deletion
43C4	YIL153W	RRD1	0.00661215	0	deletion
43G1	YNL078W		0.00544405	0	deletion
43G3	YNL080C		0.00691179	4	deletion
43H1	YNL099C		0.00780285	0	deletion
43H4	YNL104C	LEU4	0.00792821	0	deletion
43H7	YNL107W		0.00512606	18	deletion
44A2	YBR189W	RPS9B	0.00606819	0	deletion
44B4	YGR038W	ORM1	0.00651192	0	deletion
44C1	YGR106C		0.00771585	0	deletion
44C2	YGR110W		0.00790398	0	deletion
44D2	YJL141C	YAK1	0.00736475	0	deletion
44E1	YJL191W	RPS14B	0.00715713	0	deletion
44E2	YJL196C	ELO1	0.00780901	0	deletion
44E3	YJL200C		0.00693443	0	deletion
44F3	YKR010C	TOF2	0.00680901	0	deletion
44G9	YBR100W		0.00342976	30	deletion
44H3	YBR168W		0.00758983	0	deletion
45C10	YLR358C		0.00668037	18	deletion
45E2	YML086C	ALO1	0.00809509	0	deletion
45E4	YMR135W-A		0.00817866	0	deletion
45F2	YPL183W-A		0.00687376	5	deletion
45F10	YIR023W	DAL81	0.00583189	9	deletion
45G12	YNL315C	ATP11	0.00673425	17	deletion
46B3	YNL096C	RPS7B	0.00813263	0	deletion
46D1	YKR094C	RPL40B	0.0077993	0	deletion
46D2	YKR095W	MLP1	0.00799349	0	deletion
46E2	YMR104C	YPK2	0.00775409	0	deletion
46E4	YNR052C	POP2	0.00795206	8	deletion
46F2	YPR024W	YME1	0.00348799	30	deletion
46F4	YPR031W		0.00791188	4	deletion
46G2	YBR090C-A		0.00762611	0	deletion
46G4	YBR093C	PHO5	0.00805801	0	deletion
46G7	YBR098W		0.00316349	30	deletion
46G8	YBR099C		0.00454663	30	deletion
46H5	YBR111C	YSA1	0.00638337	5	deletion
47D5	YDL013W	HEX3	0.00736678	8	deletion
47G3	YDL059C	RAD59	0.00508373	30	deletion
48C8	YDR470C		0.00789477	0	deletion
48H3	YGL110C		0.00377373	0	deletion
49A5	YGL135W	RPL1B	0.00558321	0	deletion
49B3	YGL148W	ARO2	0.00475651	2	deletion
49C4	YGL163C	RAD54	0.00298578	30	deletion
49D1	YGL175C	SAE2	0.00444199	18	deletion
49F7	YER132C	PMD1	0.00795989	0	deletion
49G2	YER142C	MAG1	0.00476938	30	deletion
50D1	YDL047W	SIT4	0.00770946	0	deletion
50D9	YLR006C	SSK1	0.00766038	15	deletion
50D11	YMR038C	LYS7	0.00729381	7	deletion
50E4	YER016W	BIM1	0.00729046	10	deletion
51A2	YJL103C		0.00751343	7	deletion
51A8	YNL086W		0.00234648	0	deletion
51A9	YNL089C		0.00468258	0	deletion
51A10	YNL096C	RPS7B	0.00492114	0	deletion
52A1	YAL039C	CYC3	0.00430689	4	deletion
52A12	YLR091W		0.00477084	0	deletion
52E7	YPL194W	DDC1	0.00654442	18	deletion
52F10	YDR116C		0.00803288	0	deletion
52F11	YDR143C	SAN1	0.00774098	0	deletion
52G3	YDR432W	NPL3	0.00741756	18	deletion
52G7	YEL046C	GLY1	0.00611838	0	deletion
52H11	YHR100C		0.00414655	30	deletion
54F10	YDL176W		0.00811838	8	deletion
54G11	YNL094W		0.00788099	13	deletion
55A4	YML022W	APT1	0.00796111	15	deletion
55A12	YBR094W		0.00312061	21	deletion
55C2	YDR532C		0.00720181	15	deletion
55C11	YDL074C		0.00542936	15	deletion
55C12	YDL075W	RPL31A	0.0065799	6	deletion
55D10	YOR331C		0.00295707	0	deletion
55D11	YPR133W-A		0.00306103	23	deletion
301A6	YBR109C	CMD1	0.00804187		DAmP
301B5	YDR145W	TAF12	0.00736287		DAmP
301B6	YDR303C	RSC3	0.00438586		DAmP
301C3	YER021W	RPN3	0.00430282		DAmP
301D5	YFR051C	RET2	0.00749401		DAmP
301D6	YGL044C	RNA15	0.00765701		DAmP
301D7	YGL055W	OLE1	0.00732982		DAmP
301D8	YGL065C	ALG2	0.007671		DAmP
301E1	YGL099W	LSG1	0.00790176		DAmP
301E2	YPR103W	PRE2	0.00784493		DAmP
301E3	YGL120C	PRP43	0.00271789		DAmP
301E4	YPR104C	FHL1	0.00800766		DAmP
301E5	YPR105C	COG4	0.00768927		DAmP
301E10	YGR147C	NAT2	0.00616723		DAmP
301F4	YGR245C	SDA1	0.0078897		DAmP
301F6	YGR246C	BRF1	0.00665781		DAmP
301F7	YPR133C	IWS1	0.00730418		DAmP
301F8	y	SAM35	0.0078099		DAmP
301F12	YIL021W	RPB3	0.00416308		DAmP
301G2	YIL078W	THS1	0.00771791		DAmP
301G4	YIL126W	STH1	0.00458572		DAmP
301G6	YIL142W	CCT2	0.00817181		DAmP
301G8	YIR012W	SQT1	0.00451261		DAmP
301G10	YPR144C	NOC4	0.00692713		DAmP
302A10	YLR116W	MSL5	0.00734475		DAmP
302A11	YLR163C	MAS1	0.00772313		DAmP
302B3	YLR277C	YSH1	0.00779026		DAmP
302B6	YML046W	PRP39	0.00534652		DAmP
302B10	YML098W	TAF13	0.00740236		DAmP
302C4	YMR146C	TIF34	0.00815254		DAmP
302C5	YMR197C	VTI1	0.00777695		DAmP
302C6	YMR203W	TOM40	0.00728858		DAmP
302C8	YMR239C	RNT1	0.00294982		DAmP
302E4	YOR145C	PNO1	0.00435896		DAmP
302E6	YOR194C	TOA1	0.0081067		DAmP
302E7	YOR232W	MGE1	0.00347407		DAmP
302F3	YPL043W	NOP4	0.00648711		DAmP
302F10	YPL242C	IQG1	0.00641816		DAmP
302F12	YPL124W	SPC29	0.0058956		DAmP
302G6	YPR178W	PRP4	0.00460571		DAmP
302H4	YBL004W	UTP20	0.00807199		DAmP
302H5	YBL014C	RRN6	0.00548758		DAmP
302H6	YBL018C	POP8	0.00702374		DAmP
302H8	YBL023C	MCM2	0.00772178		DAmP
303A5	YBL076C	ILS1	0.00750911		DAmP
303A8	YBL092W	RPL32	0.00605588		DAmP
303B4	YBR070C	YBR070C	0.0054229		DAmP
303B7	YBR087W	RFC5	0.00584056		DAmP
303C1	YBR110W	ALG1	0.00707373		DAmP
303C4	YBR124W	#N/A	0.00527061		DAmP
303D1	YBR160W	CDC28	0.00494663		DAmP
303D6	YBR196C	PGI1	0.00751249		DAmP
303D7	YBR202W	CDC47	0.00219369		DAmP
303E1	YBR247C	ENP1	0.00779155		DAmP
303E5	YBR257W	POP4	0.00713748		DAmP
303E6	YBR265W	TSC10	0.00676579		DAmP
303E12	YCL054W	SPB1	0.00756524		DAmP
303F1	YCL059C	KRR1	0.00722943		DAmP
303F4	YCR035C	RRP43	0.00428575		DAmP
303F6	YCR054C	CTR86	0.00797253		DAmP
303F10	YDL003W	MCD1	0.00206996		DAmP
303G3	YDL015C	TSC13	0.00483744		DAmP
303G12	YDL055C	PSA1	0.00731621		DAmP
304A5	YDL217C	TIM22	0.00742087		DAmP
304A9	YDL152W	#N/A	0.00666955		DAmP
304C3	YDR002W	YRB1	0.00453336		DAmP
304C6	YHR005C-A	MRS11	0.00766251		DAmP
304C7	YDR037W	KRS1	0.00337404		DAmP
304C10	YDR045C	RPC11	0.00587946		DAmP
304D1	YDR053W	#N/A	0.00799717		DAmP
304D2	YDR054C	CDC34	0.00715773		DAmP
304D8	YLR438C-A	LSM3	0.00786343		DAmP
304E6	YDR168W	CDC37	0.0071287		DAmP
304F3	YDR190C	RVB1	0.0026519		DAmP
304F6	YDR208W	MSS4	0.00756955		DAmP
304H1	YDR308C	SRB7	0.00615179		DAmP
304H2	YDR311W	TFB1	0.00477271		DAmP
304H7	YDR341C	YDR341C	0.00391646		DAmP
305A2	YDR367W	YDR367W	0.00486314		DAmP
305A3	YDR373W	FRQ1	0.00789394		DAmP
305A4	YDR376W	ARH1	0.00715813		DAmP
305A6	YDR390C	UBA2	0.00528488		DAmP
305A9	YDR398W	UTP5	0.00670986		DAmP
305B4	YDR429C	TIF35	0.00674661		DAmP
305C6	YDR499W	LCD1	0.00620898		DAmP
305C7	YDR510W	SMT3	0.00578105		DAmP
305C8	YDR526C	#N/A	0.00512051		DAmP
305C11	YEL002C	WBP1	0.00780507		DAmP
305D7	YER012W	PRE1	0.00643403		DAmP
305D8	YER013W	PRP22	0.00347299		DAmP
305E1	YER043C	SAH1	0.00813427		DAmP
305E2	YEL058W	PCM1	0.00339017		DAmP
305E5	YER112W	LSM4	0.00670706		DAmP
305F2	YFL008W	SMC1	0.00802336		DAmP
305F3	YFL002C	SPB4	0.00755598		DAmP
305F9	YFL024C	EPL1	0.00612227		DAmP
305G2	YFR005C	SAD1	0.00679558		DAmP
305G3	YFR027W	ECO1	0.00735956		DAmP
305G4	YFR028C	CDC14	0.00623748		DAmP
305G7	YFR029W	PTR3	0.00276725		DAmP
305H1	YGL018C	JAC1	0.0038264		DAmP
305H2	YGL022W	STT3	0.00689312		DAmP
305H4	YGL040C	HEM2	0.00593033		DAmP
305H5	YGL047W	YGL047W	0.00507579		DAmP
305H9	YGL069C	#N/A	0.00242398		DAmP
305H10	YGL074C	#N/A	0.00590523		DAmP
306A2	YGL116W	CDC20	0.0058699		DAmP
306B4	YGL169W	SUA5	0.00498629		DAmP
306B5	YGL171W	ROK1	0.00705548		DAmP
306B9	YGL225W	VRG4	0.00620671		DAmP
306C7	YGR030C	POP6	0.00511506		DAmP
306D7	YGR094W	VAS1	0.00675303		DAmP
306D9	YGR099W	TEL2	0.00450523		DAmP
306E4	YGR140W	CBF2	0.0073457		DAmP
306E9	YGR186W	TFG1	0.00623482		DAmP
306F1	YGR211W	ZPR1	0.00530824		DAmP
306F4	YGR264C	MES1	0.00814246		DAmP
306G4	YHR036W	YHR036W	0.00544698		DAmP
306H6	YHR101C	BIG1	0.00704502		DAmP
307A5	YHR196W	UTP9	0.00686725		DAmP
307A6	YHR197W	RIX1	0.00720922		DAmP
307A8	YIL019W	FAF1	0.00789851		DAmP
307B1	YIL051C	MMF1	0.00234283		DAmP
307B4	YIL063C	YRB2	0.00491346		DAmP
307C3	YIL147C	SLN1	0.00767367		DAmP
307C4	YIL150C	MCM10	0.00608238		DAmP
307C6	YIR006C	PAN1	0.00602529		DAmP
307C7	YIR008C	PRI1	0.00747788		DAmP
307C9	YIR015W	RPR2	0.00665176		DAmP
307D5	YJL011C	RPC17	0.00773202		DAmP
307D6	YJL015C	#N/A	0.00751819		DAmP
307D7	YJL018W	#N/A	0.00743352		DAmP
307E7	YJL074C	SMC3	0.00815903		DAmP
307E8	YJL081C	ARP4	0.00434617		DAmP
307F8	YJL167W	ERG20	0.00690472		DAmP
307F10	YJL174W	KRE9	0.00476376		DAmP
307G7	YJR013W	PMH1	0.00459467		DAmP
307G10	YJR022W	LSM8	0.00814604		DAmP
307H4	YJR057W	CDC8	0.0052767		DAmP
307H9	YJR072C	NPA3	0.0063739		DAmP
307H10	YJR076C	CDC11	0.00680844		DAmP
308A5	YKL014C	URB1	0.00791062		DAmP
308A7	YKL019W	RAM2	0.00665909		DAmP
308B4	YKL049C	CSE4	0.00644308		DAmP
308B6	YKL060C	FBA1	0.00347851		DAmP
308C2	YKL095W	YJU2	0.00755179		DAmP
308C3	YKL108W	SLD2	0.00765896		DAmP
308C8	YKL144C	RPC25	0.00661664		DAmP
308C10	YKL186C	MTR2	0.00721115		DAmP
308D5	YKL192C	ACP1	0.00779261		DAmP
308D6	YKL193C	SDS22	0.00269116		DAmP
308E1	YKR025W	RPC37	0.00755759		DAmP
308E3	YKR062W	TFA2	0.00204051		DAmP
308E9	YLL004W	ORC3	0.00517669		DAmP
308F2	YLR002C	NOC3	0.00723963		DAmP
308F3	YLL037W	#N/A	0.00694878		DAmP
308F4	YLL050C	COF1	0.00645601		DAmP
308F6	YLR005W	SSL1	0.00445976		DAmP
308F8	YLR009W	RLP24	0.00752619		DAmP
308G1	YLR033W	RSC58	0.00662799		DAmP
308G7	YLR076C	#N/A	0.0071433		DAmP
308G8	YLR078C	BOS1	0.00809057		DAmP
308H2	YLR105C	SEN2	0.00752826		DAmP
308H5	YLR117C	CLF1	0.00720981		DAmP
308H9	YLR140W	#N/A	0.0069665		DAmP
309B6	YLR274W	CDC46	0.00786974		DAmP
309B8	YLR276C	DBP9	0.00691777		DAmP
309B9	YLR291C	GCD7	0.00815965		DAmP
309C3	YLR321C	SFH1	0.00771868		DAmP
309C4	YLR323C	CWC24	0.00625719		DAmP
309C5	YLR336C	SGD1	0.00432332		DAmP
309C6	YLR339C	#N/A	0.00580894		DAmP
309D6	YLR457C	NBP1	0.00641366		DAmP
309D7	YLR458W	#N/A	0.00757809		DAmP
309D8	YLR430W	SEN1	0.00507307		DAmP
309D10	YML023C	YML023C	0.00462411		DAmP
309E1	YML043C	RRN11	0.00485924		DAmP
309E11	YMR049C	ERB1	0.00807469		DAmP
309F4	YMR047C	NUP116	0.0071115		DAmP
309F6	YMR059W	SEN15	0.00815721		DAmP
309G1	YMR117C	SPC24	0.00656628		DAmP
309G3	YMR131C	RRB1	0.00747562		DAmP
309G8	YMR200W	ROT1	0.00773273		DAmP
309H1	YMR220W	ERG8	0.0074558		DAmP
309H2	YMR229C	RRP5	0.00732595		DAmP
309H4	YMR236W	TAF9	0.00812169		DAmP
309H7	YMR268C	PRP24	0.00468743		DAmP
310A2	YMR308C	PSE1	0.00676694		DAmP
310A3	YMR309C	NIP1	0.00676843		DAmP
310A4	YMR314W	PRE5	0.00510051		DAmP
310A7	YNL038W	GPI15	0.00574853		DAmP
310B1	YNL103W	MET4	0.00609923		DAmP
310B2	YNL110C	NOP15	0.00751443		DAmP
310B3	YNL112W	DBP2	0.00623299		DAmP
310B4	YNL113W	RPC19	0.00751692		DAmP
310C1	YNL240C	NAR1	0.00616627		DAmP
310C6	YNL162W	RPL42A	0.00796614		DAmP
310C9	YNL232W	CSL4	0.00709203		DAmP
310D1	YNL216W	RAP1	0.00630788		DAmP
310D7	YNL247W	YNL247W	0.00793575		DAmP
310E1	YNL267W	PIK1	0.00659133		DAmP
310E4	YNL287W	SEC21	0.00450515		DAmP
310F1	YNR011C	PRP2	0.00480641		DAmP
310F4	YNR038W	DBP6	0.00420348		DAmP
310F7	YOL005C	RPB11	0.00215377		DAmP
310F8	YOL010W	RCL1	0.00639929		DAmP
310F11	YOL026C	MIM1	0.00521619		DAmP
310G1	YOL038W	PRE6	0.00680044		DAmP
310G6	YOL078W	AVO1	0.0064509		DAmP
310H1	YOL133W	HRT1	0.00645648		DAmP
310H2	YOL134C	#N/A	0.00334444		DAmP
310H4	YOL139C	CDC33	0.00704696		DAmP
310H6	YOL146W	PSF3	0.00362958		DAmP
311A9	YOR117W	RPT5	0.00730913		DAmP
311B7	YOR168W	GLN4	0.00645985		DAmP
311C1	YOR204W	DED1	0.00627041		DAmP
311C6	YOR218C	#N/A	0.00191792		DAmP
311D2	YOR257W	CDC31	0.00731604		DAmP
311E1	YOR326W	MYO2	0.00788358		DAmP
311F2	YPL020C	ULP1	0.00232295		DAmP
311F6	YPL075W	GCR1	0.00668621		DAmP
311G2	YPL128C	TBF1	0.00520073		DAmP

## Sheet: 2. Gi50 and R2 all strains
position	orf	name	GI50	GI50rep1	r2rep1	GI50rep2	r2rep2	GI50rep3	r2rep3	GI50rep4	r2rep4	score2004	lag time (h)	MMS-dep. lag diff (h/%MMS)
1A1	NA	NA	0	0	0	0	0	0	0	0	0	NA	NA	NA
1A2	YAL068C		0.0131356	0.0114836	0.933407	0.0163681	0.911723	0.0124669	0.778033	0	0	0	10.4	800
1A3	YAL067C	SEO1	0.0142632	0.0133698	0.914322	0.0152845	0.857899	0.0156794	0.508828	0	0	0	12	1000
1A4	YAL066W		0.0133444	0.0121123	0.865901	0.0163437	0.870376	0.0123354	0.771413	0	0	0	12	1000
1A5	YAL065C		0.0116709	0.0106831	0.928768	0.0132733	0.931253	0.0113502	0.868911	0	0	0	11.2	1200
1A6	YAL062W	GDH3	0.0121304	0.0140511	0.844909	0.012016	0.970132	0.0107618	0.881567	0	0	0	9.6	1000
1A7	YAL061W		0.011774	0.0118539	0.943373	0.0130075	0.992994	0.0106882	0.899028	0	0	0	8.8	1200
1A8	YAL060W		0.0121295	0.0129203	0.914719	0.0122142	0.971271	0.0113559	0.916583	0	0	0	9.6	1000
1A9	YAL059W	ECM1	0.0118962	0.0116857	0.984141	0.0134247	0.942358	0.0108558	0.872921	0	0	0	11.2	900
1A10	YAL058W	CNE1	0.0118045	0.01379	0.96426	0.00955982	0.966549	0.0129835	0.815339	0	0	0	11.2	900
1A11	YAL056W		0.0117484	0.0109124	0.958806	0.0114921	0.964124	0.0130381	0.797263	0	0	0	8.8	1200
1A12	YAL055W		0.00970599	0.00952369	0.982943	0.00989541	0.995437	0.015473	0.65036	0	0	0	10.4	1400
1B1	YAL053W		0.0123819	0.0116858	0.893113	0.0153488	0.825026	0.0109215	0.936373	0	0	0	11.2	1000
1B2	YAL051W	YAF1	0.0115518	0.0125375	0.946971	0.012967	0.815871	0.00972578	0.927711	0	0	0	11.2	1300
1B3	YAL049C		0.011051	0.0118278	0.916621	0.0136139	0.857655	0.00881303	0.77845	0	0	0	11.2	1300
1B4	YAL048C		0.0130125	0.0110429	0.933332	0.0158371	0.713981	0.0176124	0.24397	0	0	0	13.6	1000
1B5	YAL046C		0.0115827	0.0125898	0.895673	0.0118339	0.971774	0.0105179	0.798175	0	0	0	11.2	1200
1B6	YAL045C		0.0104802	0.0110687	0.915456	0.0102251	0.987619	0.0101925	0.895394	0	0	0	11.2	1200
1B7	YAL044C	GCV3	0.00950267	0.00988748	0.895194	0.0090808	0.949042	0.00957486	0.976105	0	0	15	12	1600
1B8	YAL042W	FUN9	0.00993016	0.00968517	0.924734	0.010511	0.980865	0.00964123	0.91088	0	0	0	10.4	1400
1B9	YAL043C-A		0.00978793	0.00958126	0.978587	0.0099561	0.995572	0.00983395	0.933624	0	0	0	10.4	1400
1B10	YAL040C	CLN3	0.0107606	0.00981056	0.987811	0.0118349	0.872799	0.0108262	0.773612	0	0	0	12	1300
1B11	NA	NA	0.0103216	0.00972404	0.987931	0.0109973	0.940128	0.0216603	0.125828	0	0	NA	14.4	1100
1B12	NA	NA	0.0149091	0.010897	0.982643	0	0	0.0235969	0.917304	0	0	NA	12	900
1C1	YAL036C	FUN11	0.0133964	0.0164409	0.762429	0.0145055	0.907026	0.0106182	0.912629	0	0	0	12	1000
1C2	YAL035W	FUN12	0.0105315	0.010297	0.873383	0.0118577	0.841274	0.00967023	0.966971	0	0	0	12	1700
1C3	YAL034C	FUN19	0.0120961	0.0104567	0.835612	0.0158789	0.87544	0.011185	0.960634	0	0	0	11.2	1300
1C4	YAL031C	FUN21	0.0103423	0.0186465	0.479737	0.0122933	0.899948	0.00892583	0.987814	0	0	0	11.2	1300
1C5	YAL030W	SNC1	0.0111108	0.0102546	0.893263	0.0126271	0.906888	0.0107186	0.886378	0	0	0	11.2	1200
1C6	YAL029C	MYO4	0.0103094	0.00939036	0.931595	0.0105956	0.951465	0.0110955	0.83162	0	0	0	12	1400
1C7	YAL028W		0.0112415	0.0100525	0.979915	0.0124221	0.960216	0.011509	0.95028	0	0	0	11.2	1200
1C8	YAL027W		0.00968119	0.00916529	0.962935	0.0105434	0.940963	0.00944055	0.976006	0	0	0	9.6	1700
1C9	YAL026C	DRS2	0.00897325	0.00827653	0.941065	0.00957343	0.994107	0.00917032	0.91626	0	0	0	11.2	1900
1C10	YAL023C	PMT2	0.0106216	0.0107688	0.915776	0.0104626	0.95573	0.010638	0.970384	0	0	0	11.2	1100
1C11	YAL022C	FUN26	0.0109129	0.0116879	0.907018	0.0102343	0.983333	0.014102	0.492362	0	0	0	10.4	1100
1C12	YAL021C	CCR4	0.00928696	0.00860847	0.973948	0.00995257	0.962765	0.00939918	0.88526	0	0	0	13.6	1600
1D1	YAL020C	ATS1	0.0113587	0.0109886	0.845003	0.0131249	0.884306	0.0103179	0.832669	0	0	0	12.8	1200
1D2	YAL019W	FUN30	0.012094	0.0108739	0.811222	0.0126446	0.893461	0.0129856	0.874718	0	0	0	15.2	1400
1D3	NA	NA	0.0098808	0.010232	0.87675	0.0378334	0.392684	0.00955292	0.926398	0	0	NA	11.2	1300
1D4	NA	NA	0.0122239	0.0115089	0.925862	0.0130337	0.971287	0.0134425	0.561162	0	0	NA	11.2	1200
1D5	YAL015C	NTG1	0.010659	0.00955725	0.879366	0.0120479	0.97653	0.0107417	0.546847	0	0	0	11.2	1200
1D6	YAL014C		0.0118154	0.0127882	0.870342	0.0111292	0.963162	0.0116477	0.724834	0	0	0	12.8	1100
1D7	YAL013W	DEP1	0.00924389	0.0088717	0.787727	0.00927597	0.834298	0.00961397	0.765078	0	0	0	16	1200
1D8	YAL011W		0.0087008	0.00842584	0.925581	0.00892864	0.959624	0.00876313	0.930546	0	0	23	9.6	2400
1D9	YAL010C	MDM10	0.00905592	0.00915801	0.9205	0.0095196	0.997092	0.00854448	0.8975	0	0	0	16.8	1900
1D10	YAL009W	SPO7	0.0117468	0.00939939	0.933437	0.010613	0.940346	0.018257	0.832262	0	0	0	12	1000
1D11	YAL008W	FUN14	0.0101741	0.010812	0.96699	0.0103374	0.983555	0.00946616	0.8584	0	0	0	10.4	1400
1D12	YAL007C	ERP2	0.0114816	0.0103551	0.991468	0.0128831	0.920963	0.0283165	0.656994	0	0	0	12	700
1E1	YAL004W		0.0118596	0.0106859	0.906623	0.0169405	0.796684	0.00996519	0.977603	0	0	0	11.2	1300
1E2	YAL005C	SSA1	0.0118244	0.0105513	0.897938	0.0132511	0.7406	0.0119801	0.798621	0	0	0	12.8	1200
1E3	YAL002W	VPS8	0.0116091	0.0103314	0.897791	0.0154629	0.829395	0.0103141	0.962223	0	0	4	16	1000
1E4	YAR002W		0.0103724	0.00956492	0.924569	0.0112209	0.847229	0.0104644	0.761818	0	0	6	15.2	1900
1E5	YAR002aW		0.01045	0.00955454	0.964636	0.0115306	0.986624	0.0124835	0.594386	0	0	0	12.8	1200
1E6	YAR014C		0.0133669	0.0110788	0.879927	0.0137444	0.98634	0.0162826	0.708111	0	0	0	15.2	900
1E7	YAR015W	ADE1	0.0102598	0.00909552	0.899947	0.0110041	0.964755	0.010919	0.888145	0	0	0	14.4	1500
1E8	YAR018C	KIN3	0.00583557	0.00260907	1	0.015597	0.792481	0.0149935	0.717227	0	0	0	15.2	900
1E9	YAR020C		0.0106289	0.00963294	0.960821	0.0116466	0.981052	0.010802	0.87864	0	0	0	14.4	1200
1E10	YAR023C		0.0105573	0.0101054	0.977036	0.0104971	0.985564	0.0111182	0.977359	0	0	0	10.4	1300
1E11	YAR027W		0.0113621	0.0108705	0.911512	0.0119003	0.901963	0.0136754	0.630861	0	0	0	11.2	1200
1E12	YAR028W		0.0110544	0.0114626	0.971899	0.0119666	0.909577	0.0099425	0.949292	0	0	0	11.2	1100
1F1	YAR029W		0.0104978	0.0104357	0.935193	0.0145489	0.710919	0.00824973	0.750688	0	0	2	16	1100
1F2	YAR031W		0.0124309	0.0130272	0.957937	0.0127092	0.88634	0.011643	0.840568	0	0	0	15.2	1000
1F3	YAR030C		0.0116882	0.0106007	0.897643	0.0125902	0.822501	0.0120614	0.781847	0	0	0	12.8	1200
1F4	YAR035W	YAT1	0.0123588	0.01332	0.784045	0.0189985	0.611462	0.011527	0.783579	0	0	0	12.8	1200
1F5	NA	NA	0.01158	0.00988563	0.957187	0.0127122	0.914354	0.012619	0.770822	0	0	NA	11.2	1300
1F6	YAR040C		0.0126738	0.011958	0.911368	0.0111887	0.95108	0.015697	0.721505	0	0	0	12.8	1100
1F7	YAR042W	SWH1	0.010808	0.0115367	0.95908	0.0107085	0.976585	0.0102554	0.974353	0	0	0	11.2	1300
1F8	YAR043C		0.0108221	0.0106384	0.897119	0.0102911	0.999088	0.0116225	0.771804	0	0	0	12	1400
1F9	YAR044W	OSH1	0.0121427	0.0103513	0.941797	0.0127364	0.964845	0.0139002	0.873818	0	0	0	12.8	1200
1F10	YAR047C		0.0102096	0.0100563	0.952791	0.0105171	0.963645	0.0100687	0.943386	0	0	0	10.4	1400
1F11	YLL001W	DNM1	0.010872	0.0105942	0.979201	0.00988873	0.958043	0.0124345	0.909385	0	0	0	14.4	1200
1F12	YLL002W	KIM2	0.00270708	0.00463704	0.78445	0.00250273	1	0.00202845	1	0	0	29	20	8000
1G1	YLL005C		0.0142954	0.0126954	0.909255	0.0127509	0.842797	0.0189887	0.750379	0	0	0	12	1000
1G2	YLL006W	MMM1	0.0106916	0.00966553	0.935677	0.012631	0.896876	0.0102079	0.954631	0	0	0	15.2	1000
1G3	YLL009C	COX17	0.0111293	0.0106109	0.940568	0.011701	0.897628	0.0124737	0.680388	0	0	0	16	1000
1G4	YLL010C		0.0134495	0.0123953	0.965186	0.0146996	0.785468	0.0124069	0.508862	0	0	0	15.2	1000
1G5	NA	NA	0.0103503	0.00979742	0.909785	0.0121062	0.895602	0.0095079	0.981492	0	0	NA	11.2	1300
1G6	YLL013C		0.0108904	0.00983113	0.84732	0.0122055	0.900875	0.0105433	0.56144	0	0	0	15.2	1000
1G7	YLL014W		0.0113742	0.0108832	0.836004	0.0124438	0.911773	0.010928	0.792312	0	0	0	12	1400
1G8	YLL015W		0.0109092	0.00925063	0.94563	0.0115245	0.976791	0.0124806	0.956135	0	0	0	12.8	1200
1G9	YLL016W	SDC25	0.0109477	0.0102798	0.962189	0.0117085	0.951983	0.0136237	0.625661	0	0	0	14.4	1100
1G10	YLL017W		0.0110995	0.0100086	0.971277	0.0108543	0.910554	0.0127814	0.877501	0	0	0	12	1300
1G11	YLL019C	KNS1	0.0113678	0.00978654	0.954633	0.0108098	0.967119	0.0144481	0.836458	0	0	0	12	1300
1G12	YLL020C		0.0052484	0.00334646	1	0	0	0.0121588	0.805418	0	0	0	12	1300
1H1	YLL021W	SPA2	0.0114965	0.0102042	0.924026	0.0120148	0.903709	0.0125441	0.87643	0	0	0	12	1000
1H2	NA	NA	0	0	0	0	0	0	0	0	0	NA	NA	NA
1H3	YLL023C		0.0127923	0.0118232	0.979186	0.0139343	0.812322	0.0131592	0.653308	0	0	0	12.8	1200
1H4	YLL024C	SSA2	0.0121998	0.0115923	0.946377	0.0128744	0.864817	0.0135034	0.619754	0	0	0	11.2	1200
1H5	YLL025W		0.0110671	0.0106516	0.973247	0.0115164	0.92697	0.0131279	0.59219	0	0	0	11.2	1200
1H6	YLL026W	HSP104	0.012063	0.0119296	0.905153	0.0121995	0.964914	0.0130103	0.634836	0	0	0	11.2	1200
1H7	YLL028W	TPO1	0.0108789	0.0104066	0.914312	0.0113962	0.927748	0.012243	0.436017	0	0	0	13.6	1100
1H8	YLL029W		0.0103263	0.0105288	0.966181	0.0101314	0.959354	0.0203071	0.162463	0	0	0	12.8	1100
1H9	YLL032C		0.0104889	0.0102103	0.921741	0.010451	0.986494	0.0108235	0.85616	0	0	0	12	1400
1H10	YLL033W		0.00999886	0.00919145	0.944107	0.00956804	0.985866	0.011531	0.868258	0	0	0	12	1600
1H11	YLL038C		0.0111639	0.0120002	0.866505	0.0100645	0.966718	0.0116235	0.952365	0	0	0	11.2	1200
1H12	YLL039C	UBI4	0.010417	0.00983828	0.948808	0.010395	0.928287	0.0110931	0.886714	0	0	7	10.4	1300
2A1	YLL040C	VPS13	0.0104195	0.0113035	0.960592	0.0119812	0.951401	0.00862158	0.980856	0	0	4	11.2	1200
2A2	NA	NA	0	0	0	0	0	0	0	0	0	NA	NA	NA
2A3	YLL041C	SDH2	0.0123945	0.0134525	0.719837	0.0147661	0.895241	0.0100016	0.949916	0	0	0	12	1000
2A4	YLL042C		0.0113526	0.0114305	0.936975	0.0131796	0.978741	0.00991122	0.873502	0	0	0	11.2	1200
2A5	YLL043W	FPS1	0.00819817	0.00993698	0.920634	0.00902318	0.959315	0.00647352	0.933886	0	0	10	15.2	1500
2A6	YLL045C	RPL8B	0.0120613	0.0138153	0.923762	0.0129371	0.983501	0.010096	0.982732	0	0	0	15.2	900
2A7	YLL046C	RNP1	0.0117297	0.0115606	0.934298	0.0132158	0.992394	0.0106844	0.900527	0	0	0	11.2	1200
2A8	YLL047W		0.0111247	0.0105084	0.921167	0.0123097	0.977259	0.0107213	0.923672	0	0	0	11.2	1200
2A9	YLL051C	FRE6	0.0117802	0.0122062	0.83866	0.0120279	0.94511	0.0111608	0.915372	0	0	0	11.2	1200
2A10	YLL052C	AQY2	0.0112294	0.0125071	0.89261	0.0107657	0.966548	0.010603	0.94679	0	0	0	11.2	1200
2A11	YLL053C		0.00596993	0.00420116	1	0	0	0.0103111	0.964011	0	0	0	13.6	1400
2A12	YLL054C		0.0113104	0.0106153	0.950892	0.0120199	0.924991	0.011384	0.851954	0	0	0	10.4	1100
2B1	YLL055W		0.0106772	0.0114239	0.894282	0	0	0.0100221	0.973676	0	0	0	11.2	1300
2B2	YLL056C		0.0110922	0.0109216	0.931003	0.011316	0.928176	0.0110462	0.962745	0	0	0	16	1000
2B3	YLL057C		0.0110569	0.0108719	0.91448	0.0110276	0.927825	0.0112788	0.947738	0	0	0	16	1000
2B4	YLL058W		0.0119331	0.0130556	0.81048	0.0134992	0.907402	0.00992772	0.961698	0	0	0	16	1000
2B5	YLL060C	GTT2	0.0112325	0.0138054	0.984341	0.00963175	0.987686	0.0110104	0.952415	0	0	0	15.2	1000
2B6	YLL061W	MMP1	0.0112301	0.0123241	0.994205	0.0102927	0.921757	0.011256	0.866069	0	0	0	15.2	1000
2B7	YLL062C		0.0104909	0.011559	0.965245	0.0100376	0.954031	0.0100177	0.888205	0	0	0	15.2	1000
2B8	YLL063C	AYT1	0.0102688	0.0112901	0.909904	0.00974493	0.987907	0.00990517	0.933441	0	0	0	15.2	1200
2B9	YLR001C		0.0103611	0.010786	0.941834	0.0101673	0.992174	0.0101545	0.921972	0	0	0	14.4	1200
2B10	YLR003C		0.0106558	0.0104663	0.967674	0.0110326	0.940701	0.0104873	0.896695	0	0	0	14.4	1200
2B11	NA	NA	0.011285	0.0105276	0.965527	0.0120727	0.894618	0.011361	0.840874	0	0	NA	11.2	1200
2B12	NA	NA	0.01062	0.0104081	0.984427	0	0	0.0108408	0.896968	0	0	NA	10.4	1400
2C1	YLR012C		0.012394	0.0120472	0.870366	0.0139206	0.90816	0.0114666	0.916434	0	0	4	12	1000
2C2	YLR013W		0.0112221	0.0100277	0.924305	0.0139578	0.928879	0.0104209	0.937646	0	0	0	11.2	1300
2C3	YLR014C	PPR1	0.0103742	0.00954638	0.951083	0.0114282	0.930165	0.0103175	0.967897	0	0	4	15.2	1300
2C4	YLR015W		0.0107335	0.00989074	0.901119	0.0132205	0.905792	0.00973192	0.941413	0	0	7	16	1000
2C5	YLR016C		0.0108571	0.0116467	0.883053	0.00985953	0.945675	0.0112322	0.939438	0	0	0	13.6	1200
2C6	YLR017W	MEU1	0.0101611	0.0102237	0.965464	0.0111911	0.943992	0.00925279	0.984724	0	0	0	15.2	1000
2C7	YLR018C		0.0106778	0.0103773	0.964511	0.0113741	0.947157	0.010344	0.980257	0	0	0	13.6	1100
2C8	YLR019W		0.0108113	0.0119688	0.937365	0.0113548	0.998671	0.00944569	0.91324	0	0	0	15.2	1000
2C9	YLR020C		0.0101135	0.00984811	0.944181	0.0104351	0.933957	0.0100746	0.901417	0	0	0	14.4	1400
2C10	YLR021W		0.0104496	0.0112934	0.900395	0.0101476	0.956572	0.01	0.925841	0	0	0	14.4	1500
2C11	YLR023C		0.0105904	0.0105773	0.99239	0.0112968	0.916588	0.00997887	0.914815	0	0	0	13.6	1000
2C12	YLR024C		0.0111406	0.0108131	0.979653	0.0122613	0.91778	0.0104991	0.868432	0	0	0	11.2	1200
2D1	YLR025W	SNF7	0.0078642	0.00925411	0.897243	0	0	0.00683728	0.791044	0	0	29	15.2	2300
2D2	YLR027C	AAT2	0.00990523	0.00961159	0.950635	0.013339	0.963237	0.00807358	0.886404	0	0	0	15.2	1500
2D3	NA	NA	0.0108733	0.0114289	0.924407	0.0125578	0.816867	0.00919319	0.94571	0	0	NA	11.2	1300
2D4	NA	NA	0.0109497	0.0119708	0.830239	0.0118779	0.929343	0.00941147	0.942796	0	0	NA	12.8	1200
2D5	YLR043C	TRX1	0.0103073	0.0104144	0.913783	0.0100863	0.953569	0.0104286	0.887846	0	0	0	11.2	1300
2D6	YLR044C	PDC1	0.0103088	0.0103605	0.975531	0.0112581	0.987671	0.00946356	0.975608	0	0	0	15.2	1000
2D7	YLR046C		0.0100957	0.00939954	0.887259	0.0110792	0.930723	0.00994928	0.968296	0	0	0	11.2	1300
2D8	YLR047C		0.00989179	0.0100575	0.934743	0.0102065	0.967151	0.00944499	0.97042	0	0	0	15.2	1200
2D9	YLR048W	RPS0B	0.0106664	0.0108686	0.932228	0.0116673	0.986186	0.00965805	0.949679	0	0	0	15.2	1000
2D10	YLR049C		0.0105852	0.0103903	0.979269	0.0111663	0.961028	0.0102442	0.93551	0	0	0	14.4	1200
2D11	YLR053C		0.0110759	0.0114286	0.959534	0.0115867	0.914743	0.0103038	0.846758	0	0	0	14.4	1100
2D12	YLR054C		0.0103912	0.0105595	0.961679	0.0108957	0.939606	0.00978225	0.928719	0	0	0	11.2	1200
2E1	YLR055C	SPT8	0.0101881	0.010938	0.895662	0.00978702	0.943705	0.00991453	0.879814	0	0	0	13.6	1200
2E2	YLR056W	ERG3	0.00370697	0.00446723	0.791673	0.00706582	0.842501	0.00225272	1	0	0	11	18	3000
2E3	YLR057W		0.00956174	0.00974171	0.952759	0.010986	0.949483	0.0083282	0.92694	0	0	4	12	1400
2E4	YLR058C	SHM2	0.0100931	0.00926616	0.924831	0.0119459	0.918201	0.00946941	0.942129	0	0	0	13.6	1200
2E5	YLR059C	YNT20	0.0111787	0.01097	0.925487	0.012395	0.977221	0.0103592	0.893279	0	0	0	16	1000
2E6	YLR061W	RPL22A	0.0106932	0.00977675	0.81124	0.0123768	0.89475	0.0102595	0.908588	0	0	0	15.2	1200
2E7	YLR062C		0.0101232	0.0102913	0.957303	0.0103565	0.969685	0.00974454	0.918914	0	0	0	23.2	1200
2E8	YLR063W		0.00968242	0.00939688	0.944789	0.0100238	0.973418	0.00964701	0.985727	0	0	0	14.4	1400
2E9	YLR064W		0.010434	0.0108415	0.768395	0.0105555	0.937123	0.00994576	0.958141	0	0	4	14.4	1400
2E10	YLR065C		0.0103436	0.0102572	0.97465	0.0118189	0.923695	0.00926496	0.951072	0	0	0	13.6	1400
2E11	YLR067C	PET309	0.0106115	0.0102977	0.951046	0.0110653	0.951327	0.010501	0.923239	0	0	0	14.4	1400
2E12	YLR068W		0.0109398	0.0111523	0.976194	0.0107352	0.9617	0.0143919	0.263543	0	0	0	18.4	700
2F1	YLR069C	MEF1	0.0119257	0.0128536	0.912576	0.0119849	0.872167	0.0110718	0.854317	0	0	0	17.6	1000
2F2	YLR070C		0.0105513	0.00965761	0.958247	0.0124377	0.860158	0.00996236	0.888042	0	0	0	13.6	1200
2F3	YLR072W		0.010193	0.0105828	0.882383	0.0103557	0.959395	0.00968405	0.932954	0	0	0	14.4	1100
2F4	YLR073C		0.0099279	0.0103375	0.901096	0.0103792	0.669525	0.0095495	0.951595	0	0	0	16	1100
2F5	NA	NA	0.00998938	0.0100139	0.911304	0.0106034	0.934069	0.00942084	0.964558	0	0	NA	15.2	1500
2F6	YLR077W		0.0103214	0.0111627	0.905859	0.00986228	0.983371	0.0100324	0.840455	0	0	0	16	1100
2F7	YLR079W	SIC1	0.00872467	0.009573	0.936959	0.00938558	0.948543	0.00752752	0.832967	0	0	4	17.6	2000
2F8	YLR080W		0.0110229	0.0110025	0.850849	0.0119089	0.9071	0.0102773	0.95455	0	0	0	15.2	900
2F9	YLR081W	GAL2	0.00983655	0.0101481	0.914483	0.0100687	0.935264	0.00933471	0.961719	0	0	0	13.6	1700
2F10	YLR082C	SRL2	0.010529	0.0108521	0.975055	0.010946	0.95932	0.00985972	0.918779	0	0	0	15.2	900
2F11	YLR083C	EMP70	0.0109195	0.0102512	0.971206	0.0124081	0.83497	0.0103526	0.885415	0	0	0	14.4	1100
2F12	YLR084C		0.0103915	0.0109942	0.981176	0.0103434	0.933044	0.00989516	0.927307	0	0	0	11.2	1200
2G1	YLR085C	ARP6	0.00820585	0.00857595	0.924357	0.0093223	0.96632	0.00705626	0.879917	0	0	15	7.2	2400
2G2	YLR087C		0.00526035	0.00477035	0.984481	0.00462409	0.981468	0.00692439	0.91119	0	0	10	16.8	2700
2G3	YLR089C		0.011012	0.0103759	0.845623	0.0124456	0.986262	0.0104489	0.801618	0	0	4	13.6	1300
2G4	YLR090W	XDJ1	0.0100846	0.0105908	0.986398	0.0104378	0.928021	0.00932334	0.951564	0	0	7	15.2	1300
2G5	NA	NA	0.0106745	0.00997593	0.927448	0.0116391	0.904187	0.0105392	0.835865	0	0	NA	14.4	1500
2G6	YLR092W	SUL2	0.0106628	0.011499	0.796238	0.0130704	0.793529	0.00848323	0.814139	0	0	0	16	1000
2G7	YLR093C	NYV1	0.0106895	0.0101798	0.92401	0.0117061	0.997955	0.0103102	0.932511	0	0	0	16	1000
2G8	YLR094C	GIS3	0.0104859	0.0121574	0.890199	0.0104447	0.953382	0.00925045	0.932486	0	0	6	13.6	1200
2G9	YLR095C		0.00989067	0.0103702	0.995436	0.00990765	0.974012	0.00943804	0.887043	0	0	5	12	1500
2G10	YLR096W	KIN2	0.0101138	0.00995375	0.980635	0.0107335	0.922933	0.00970936	0.888225	0	0	0	13.6	1400
2G11	YLR097C		0.0104716	0.00986842	0.902123	0.0109628	0.940118	0.0106455	0.878205	0	0	0	10.4	1500
2G12	YLR098C	CHA4	0.0105488	0.00995777	0.987335	0.0113283	0.949117	0.0104499	0.879303	0	0	0	11.2	1200
2H1	YLR099C		0.010375	0.010166	0.948297	0.0105311	0.971258	0.0104349	0.925173	0	0	4	11.2	1200
2H2	NA	NA	0	0	0	0	0	0	0	0	0	NA	NA	NA
2H3	YLR102C	APC9	0.00979135	0.00933894	0.968811	0.0103059	0.93189	0.00977682	0.814234	0	0	7	11.2	1300
2H4	YLR104W		0.0118525	0.0100111	0.960642	0.0145239	0.852137	0.0117763	0.695971	0	0	0	11.2	1300
2H5	YLR107W		0.012455	0.011971	0.866321	0.0129798	0.965412	0.0135195	0.587709	0	0	0	11.2	1300
2H6	YLR108C		0.0114099	0.0115179	0.864236	0.0137184	0.918657	0.00968869	0.969237	0	0	0	12	1000
2H7	YLR109W		0.0111119	0.0106514	0.883249	0.0119037	0.998745	0.0108591	0.861501	0	0	0	11.2	1300
2H8	YLR111W		0.0105761	0.0101157	0.905958	0.0110804	0.981414	0.0135638	0.587069	0	0	0	18.4	800
2H9	YLR112W		0.0117266	0.0106237	0.868108	0.0126165	0.956553	0.0121303	0.734144	0	0	0	11.2	1200
2H10	YLR113W	HOG1	0.0104093	0.00995381	0.972141	0.0114876	0.909222	0.00993142	0.876695	0	0	7	11.2	1200
2H11	YLR114C		0.0125506	0.0116037	0.975793	0.0117686	0.966613	0.0147316	0.939961	0	0	0	11.2	1200
2H12	YLR118C		0.0106172	0.0106085	0.946973	0.0106762	0.947648	0.0105673	0.890271	0	0	4	11.2	1100
3A1	YLR119W	SRN2	0.0118361	0.0102334	0.930284	0.0120515	0.928698	0.0137425	0.700136	0	0	6	11.2	1000
3A2	YLR120C	YPS1	0.0119823	0.0111353	0.917666	0.0135015	0.898054	0.011561	0.710345	0	0	0	12	1000
3A3	NA	NA	0.0128746	0.0128746	0.860507	0	0	0	0	0	0	NA	16	1100
3A4	YLR121C	YPS4	0.0128656	0.0117794	0.901587	0.0141725	0.90446	0.011932	0.521886	0	0	0	11.2	1200
3A5	YLR122C		0.0130921	0.0117316	0.925783	0.0148096	0.845002	0.0156228	0.1559	0	0	6	11.2	1200
3A6	YLR123C		0.0122786	0.0116463	0.876292	0.0146784	0.972538	0.0110698	0.824609	0	0	0	11.2	900
3A7	YLR124W		0.0121725	0.0111931	0.953906	0.0137798	0.932152	0.0118278	0.748452	0	0	7	11.2	1000
3A8	YLR125W		0.0123665	0.0110677	0.907571	0.0134122	0.943845	0.0128735	0.703257	0	0	4	11.2	1200
3A9	YML089C		0.0134952	0.0126069	0.91306	0.0145181	0.971199	0.0131224	0.58821	0	0	6	11.2	900
3A10	YML088W		0.013546	0.0143171	0.832595	0.0121587	0.955828	0.0144143	0.7574	0	0	0	11.2	900
3A11	YML087C		0.011745	0.0120335	0.876878	0.0114701	0.98467	0.0220566	0.374905	0	0	0	10.4	700
3A12	YML086C	ALO1	0.0121151	0.0114915	0.904678	0.0128103	0.887672	0.0170824	0.6357	0	0	0	12	700
3B1	YML084W		0.0116138	0.0120959	0.871496	0.0111686	0.928676	0.0183672	0.503441	0	0	0	11.2	900
3B2	YML083C		0.0108848	0.0123186	0.958183	0.0122261	0.975508	0.00887757	0.820648	0	0	0	11.2	1300
3B3	YML082W		0.0117601	0.0117988	0.937	0.0117217	0.963386	0.00878142	0.605484	0	0	0	13.6	1000
3B4	YML081W		0.0150212	0.013229	0.903996	0.0173749	0.7673	0.0132523	0.280565	0	0	0	16	1100
3B5	YML080W		0.0106582	0.0119481	0.92609	0.0102039	0.982403	0.0100225	0.727893	0	0	6	15.2	1000
3B6	YML079W		0.01123	0.0118495	0.955587	0.0106721	0.908031	0.0117641	0.370926	0	0	0	13.6	1000
3B7	YML078W	CPR3	0.0110869	0.0119461	0.973978	0.010343	0.983483	0.0113282	0.528045	0	0	0	11.2	1200
3B8	YML063W	RPS1B	0.0115462	0.0118784	0.936878	0.0112321	0.997539	0.0123999	0.603696	0	0	0	11.2	1200
3B9	YML062C	MFT1	0.0116835	0.0119409	0.906501	0.011437	0.97566	0.0133613	0.490233	0	0	0	11.2	1200
3B10	YML061C	PIF1	0.0111965	0.0109643	0.961718	0.0114389	0.882807	0.0149413	0.336024	0	0	0	11.2	1200
3B11	NA	NA	0.0111205	0.0109409	0.896541	0.0113061	0.93895	0.0100188	0.215229	0	0	NA	11.2	1200
3B12	NA	NA	0.0103316	0.0107398	0.94094	0.00995339	0.981346	1.27245	4.27e-05	0	0	NA	12	700
3C1	YML058W	SML1	0.0127971	0.0118431	0.897663	0.0139182	0.943798	0.0358265	0.114496	0	0	0	12	700
3C2	YML057W	CMP2	0.00971935	0.00955963	0.992737	0.0098845	0.925558	0.00977721	0.589265	0	0	0	13.6	1400
3C3	YML058C-A		0.0106462	0.0095909	0.96165	0.0108256	0.875187	0.0117438	0.831862	0	0	0	12.8	1300
3C4	YML056C		0.0124527	0.0108125	0.884429	0.0131476	0.972162	0.0138185	0.706704	0	0	0	13.6	1000
3C5	YML055W	SPC2	0.011938	0.0117255	0.874223	0.0121583	0.962317	0.0125814	0.681156	0	0	0	11.2	1200
3C6	YML054C	CYB2	0.0113488	0.0103821	0.953923	0.0124567	0.797011	0.0113964	0.782007	0	0	0	13.6	1000
3C7	YML053C		0.0111069	0.0105395	0.939833	0.0108773	0.912395	0.0120067	0.962368	0	0	0	11.2	1200
3C8	YML052W	SUR7	0.0115111	0.0114158	0.892927	0.0108904	0.91439	0.0123158	0.973739	0	0	0	11.2	1200
3C9	YML051W	GAL80	0.0107936	0.011094	0.933853	0.00964608	0.980541	0.0118856	0.854837	0	0	0	10.4	1400
3C10	YML050W		0.0107653	0.0100017	0.968605	0.011655	0.96362	0.0145146	0.688497	0	0	0	11.2	1100
3C11	YML048W	GSF2	0.0118692	0.0116649	0.951957	0.0120807	0.920205	0.0146748	0.339481	0	0	0	10.4	1100
3C12	YML048W-A		0.011529	0.011529	0.962215	0	0	-0.197781	0.00183343	0	0	0	12	700
3D1	YML037C		0.0114677	0.0111807	0.924756	0.0117698	0.941975	0.016125	0.0609151	0	0	0	12	700
3D2	YML035C	AMD1	0.0127624	0.0114646	0.99543	0.0143917	0.874692	0.01284	0.336345	0	0	0	15.2	1000
3D3	NA	NA	0.0113911	0.010575	0.987489	0.0105322	0.991514	0.0135403	0.706526	0	0	NA	14.4	1200
3D4	NA	NA	0.010535	0.00983054	0.924484	0.0113482	0.971471	0.012541	0.585418	0	0	NA	11.2	1200
3D5	YML033W		0.00994739	0.00977602	0.882504	0.0104381	0.962322	0.00966257	0.98636	0	0	0	14.4	1400
3D6	YML032C	RAD52	0.00224894	0.00233949	1	0.00237647	1	0.00205877	1	0	0	20	20	8000
3D7	YML030W		0.00958422	0.00885307	0.934146	0.010447	0.956457	0.0165399	0.640814	0	0	0	10.4	1400
3D8	YML029W		0.0112655	0.0104334	0.944397	0.0105558	0.965129	0.0132066	0.902409	0	0	0	11.2	1200
3D9	YML028W	TSA1	0.0105926	0.0105622	0.894172	0.0106232	0.919055	0.0122503	0.686483	0	0	0	14.4	1200
3D10	YML026C	RPS18B	0.0110189	0.0104264	0.97369	0.0116828	0.953642	0.0222195	0.3176	0	0	0	16.8	900
3D11	YML024W	RPS17A	0.0110659	0.0102231	0.962088	0.01206	0.905795	0.019614	0.305257	0	0	0	13.6	1000
3D12	YML020W		0.0109894	0.0103861	0.969505	0.0116672	0.926296	-0.1594	0.00714568	0	0	0	12	600
3E1	YML019W	OST6	0.0127479	0.010302	0.900204	0.0138991	0.957614	0.0150792	0.864065	0	0	0	12	1000
3E2	YML018C		0.0106798	0.0108679	0.865803	0.0104981	0.938802	0.00985553	0.573702	0	0	0	11.2	1200
3E3	YML017W	PSP2	0.0107651	0.0107922	0.953931	0.0126496	0.933956	0.00934896	0.710613	0	0	0	11.2	1300
3E4	YML016C	PPZ1	0.0103196	0.00974861	0.962478	0.0104231	0.856694	0.0108472	0.817145	0	0	6	16	1000
3E5	YML014W		0.00910219	0.00932636	0.950175	0.0101562	0.849096	0.00807061	0.862295	0	0	11	14.4	2000
3E6	YML013W		0.0100707	0.0100383	0.990886	0.0101033	0.992743	0.0146395	0.409601	0	0	0	13.6	1000
3E7	YML013C-A		0.0102707	0.0106928	0.898037	0.0101144	0.817587	0.0100298	0.872443	0	0	4	15.2	1700
3E8	YML012W	ERV25	0.0111802	0.00984716	0.995718	0.0129306	0.862287	0.0122939	0.491949	0	0	0	13.6	1000
3E9	YML011C		0.0104622	0.0103743	0.935259	0.0107445	0.983779	0.0102791	0.89713	0	0	0	14.4	1400
3E10	YML009C		0.0107137	0.0113858	0.887642	0.0101166	0.815526	0.0134692	0.486925	0	0	8	13.6	1000
3E11	YML008C	ERG6	0.0101392	0.0103012	0.888995	0.0099821	0.985083	0.0131557	0.569824	0	0	9	11.2	1500
3E12	YML007W	YAP1	0.01048	0.0103283	0.937582	0.0106361	0.875781	0.0133743	0.697397	0	0	7	10.4	1100
3F1	YML006C	GIS4	0.0102456	0.0102328	0.92381	0.0102877	0.966872	0.0102166	0.789796	0	0	6	11.2	1300
3F2	YML005W		0.0103574	0.0102015	0.892214	0.0105182	0.94751	0.0291216	0.0539969	0	0	0	13.6	1000
3F3	YML004C	GLO1	0.0105969	0.0115554	0.910428	0.0097853	0.878957	0.0112762	0.521387	0	0	0	15.2	900
3F4	YML003W		0.0113217	0.00994919	0.987066	0.0122448	0.846811	0.0120772	0.886437	0	0	0	11.2	1300
3F5	NA	NA	0.0104576	0.0106115	0.950036	0.0103082	0.934707	0.025945	0.020769	0	0	NA	15.2	1000
3F6	YML001W	YPT7	0.0102617	0.00963642	0.944107	0.0103611	0.936115	0.0108623	0.770348	0	0	4	15.2	1000
3F7	YMR002W		0.0108852	0.0110157	0.962573	0.0107578	0.953234	0.0421489	0.0491646	0	0	0	12.8	900
3F8	YMR003W		0.0069157	0.00687323	0.897856	0.0069587	0.976025	0.00988403	0.66104	0	0	0	12.8	2100
3F9	YMR006C	PLB2	0.0106792	0.0111987	0.887944	0.0102058	0.98257	0.0173265	0.189124	0	0	0	15.2	900
3F10	YMR007W		0.0114702	0.0104335	0.974039	0.0116685	0.907797	0.0124998	0.831907	0	0	0	11.2	1200
3F11	YMR008C	PLB1	0.0113288	0.0108734	0.886154	0.011824	0.987815	0.0129575	0.540032	0	0	0	11.2	1200
3F12	YMR009W		0.0130629	0.0108738	0.929834	0.0123187	0.817971	0.0176938	0.865204	0	0	0	12	700
3G1	YMR010W		0.0121414	0.0111594	0.956785	0.0133128	0.953871	0.0116237	0.621842	0	0	0	9.6	1000
3G2	YMR011W	HXT2	0.0115256	0.0113495	0.987048	0.0117073	0.968397	0.0251616	0.0251809	0	0	0	15.2	1000
3G3	YMR012W	CLU1	0.0109386	0.0113902	0.966576	0.0105214	0.909323	-0.0771654	0.00324957	0	0	0	15.2	900
3G4	YNR014W		0.0116992	0.0112499	0.912531	0.0121858	0.883188	0.0239107	0.231199	0	0	4	25.6	900
3G5	NA	NA	0.0102588	0.00997376	0.976259	0.0105607	0.882405	0.0169282	0.182673	0	0	NA	13.6	1400
3G6	YMR016C	SOK2	0.00922722	0.00973855	0.891845	0.00878217	0.971481	0.00921037	0.788352	0	0	0	12.8	1900
3G7	YMR017W	SPO20	0.0109969	0.0124959	0.941486	0.0098915	0.97272	0.0109073	0.792691	0	0	0	15.2	900
3G8	YMR018W		0.0111464	0.0116047	0.982939	0.0111516	0.983296	0.0107183	0.838422	0	0	0	13.6	1000
3G9	YMR019W	STB4	0.0110795	0.0108127	0.982068	0.0113598	0.999006	0.0187213	0.124525	0	0	0	13.6	1000
3G10	YMR020W	FMS1	0.0109154	0.0108267	0.998566	0.0110055	0.989143	0.0110736	0.448745	0	0	0	12.8	1200
3G11	YMR021C	MAC1	0.0102626	0.0101113	0.973161	0.0104184	0.995768	0.0171224	0.0995227	0	0	0	10.4	1200
3G12	YMR022W	QRI8	0.0127846	0.0111239	0.915011	0	0	0.0150282	0.975745	0	0	0	11.2	900
3H1	YMR023C	MSS1	0.0116883	0.0105211	0.922255	0.0122481	0.960949	0.012504	0.859381	0	0	0	11.2	1000
3H2	NA	NA	0	0	0	0	0	0	0	0	0	NA	NA	NA
3H3	YMR024W		0.0116122	0.0111343	0.96487	0.012133	0.96403	0.0168947	0.600897	0	0	0	13.6	1000
3H4	YMR025W		0.0128996	0.0119212	0.767675	0.0140529	0.902444	0.11126	0.00180257	0	0	0	11.2	1200
3H5	YMR026C	PEX12	0.0102824	0.0103248	0.910822	0.00982449	0.940282	0.0107388	0.772837	0	0	6	9.6	1800
3H6	YMR027W	HRT2	0.0126851	0.0124743	0.772138	0.0129031	0.968746	0.0115375	0.689468	0	0	0	11.2	1200
3H7	YMR029C		0.012871	0.0123229	0.881649	0.0134701	0.965252	0.0128647	0.368819	0	0	0	11.2	900
3H8	YMR030W		0.0124776	0.0121018	0.908291	0.0128774	0.943199	0.00742161	0.223482	0	0	0	11.2	1200
3H9	YMR031W-A		0.00669925	0.00673139	0.89214	0.00666741	0.972909	0.00548664	0.576646	0	0	24	9.2	3300
3H10	YMR031C		0.0120752	0.0109971	0.917063	0.0133877	0.940948	0.0121969	0.612868	0	0	0	11.2	900
3H11	YMR032W	HOF1	0.00396305	0.00943199	0.887276	0.00250853	1	0.00894615	0.698122	0	0	7	13.6	2100
3H12	YMR034C		0.011262	0.0103361	0.974456	0.0101211	0.976931	0.0141179	0.80489	0	0	0	10.4	1100
4A1	YMR035W	IMP2	0.0114558	0.0100952	0.980899	0.0122424	0.973518	0.012325	0.856523	0	0	0	12	1000
4A2	YMR036C	MIH1	0.013798	0.0120624	0.850235	0.0154787	0.796878	0.014303	0.917053	0	0	0	12	800
4A3	YMR039C	SUB1	0.0113679	0.0110046	0.94791	0.0131935	0.988647	0.0102843	0.859969	0	0	5	13.6	1000
4A4	NA	NA	0	0	0	0	0	0	0	0	0	NA	NA	NA
4A5	YMR040W		0.0118641	0.0108795	0.973518	0.0130447	0.889702	0.0150741	0.664765	0	0	0	12	1000
4A6	YMR041C		0.0129996	0.0105238	0.96133	0.01319	0.976725	0.0166837	0.800338	0	0	0	11.2	900
4A7	YMR042W	ARG80	0.0137648	0.012018	0.887683	0.0113743	0.996683	0.0213579	0.765895	0	0	0	11.2	1000
4A8	YMR044W		0.0123992	0.0102163	0.92429	0.0115991	0.979596	0.0172848	0.818141	0	0	0	11.2	900
4A9	YMR140W		0.0133322	0.0106795	0.936863	0.0127096	0.940128	0.0189752	0.727259	0	0	0	12	700
4A10	YMR141C		0.0133586	0.0113075	0.91772	0.0131641	0.975833	0.0166184	0.896048	0	0	0	11.2	900
4A11	YMR143W	RPS16A	0.0127134	0.0115324	0.955888	0.0121194	0.959468	0.0149821	0.971726	0	0	0	15.2	900
4A12	YMR144W		0.0115272	0.0109079	0.976844	0.0124673	0.988601	0.0113164	0.952027	0	0	0	9.6	1000
4B1	YMR145C		0.0107887	0.0106354	0.929789	0.0109466	0.961001	0.0174522	0.68051	0	0	0	12	700
4B2	YMR147W		0.01119	0.0110643	0.921418	0.0116665	0.915115	0.0108696	0.855759	0	0	0	11.2	1300
4B3	YMR148W		0.012906	0.012906	0.824794	0.01701	0.658075	0.0150634	0.563775	0	0	0	12.8	1100
4B4	YMR151W	YIM2	0.0114246	0.011122	0.964068	0.0117441	0.890068	0.445176	6.44e-05	0	0	0	15.2	1200
4B5	YMR150C	IMP1	0.0125964	0.0130475	0.734017	0.0114367	0.970715	0.0134986	0.877213	0	0	4	15.2	1000
4B6	YMR152W		0.0139097	0.0136256	0.962735	0.0137131	0.842585	0.014417	0.888251	0	0	0	13.6	1000
4B7	YMR153W	NUP53	0.014048	0.0127415	0.933145	0.0141631	0.938593	0.0155127	0.715088	0	0	0	12	1000
4B8	YMR153C-A		0.013071	0.0114844	0.976804	0.0136133	0.855563	0.0144963	0.905496	0	0	0	13.6	1000
4B9	YMR155W		0.0122113	0.0101993	0.924965	0.0123917	0.923859	0.0149411	0.964035	0	0	0	11.2	1200
4B10	YMR156C		0.0114451	0.0107423	0.93845	0.0115156	0.985748	0.0121667	0.858261	0	0	0	11.2	1200
4B11	NA	NA	0.0107192	0.0108763	0.918909	0.0105666	0.998448	0.0116992	0.684043	0	0	NA	13.6	1000
4B12	NA	NA	0.0132509	0.0107291	0.97952	0.011985	0.917716	0.0200977	0.769556	0	0	NA	10.4	700
4C1	YMR159C	SAP18	0.0130537	0.013118	0.9306	0.0129899	0.912241	0.0138658	0.464918	0	0	2	11.2	1000
4C2	YMR161W	HLJ1	0.0113675	0.0103841	0.885482	0.0125565	0.847853	0.023042	0.0944719	0	0	0	13.6	1000
4C3	YMR162C		0.0123313	0.0108026	0.941032	0.0143639	0.805471	0.0146212	0.636891	0	0	0	13.6	1100
4C4	YMR163C		0.0128138	0.0117137	0.819166	0.0127565	0.969127	0.0142124	0.812485	0	0	0	16	1000
4C5	YMR164C	MSS11	0.0110726	0.0106998	0.916637	0.0114724	0.87978	0.039042	0.30491	0	0	0	12	1200
4C6	YMR166C		0.0107968	0.0103919	0.969466	0.0112347	0.914234	0.00728874	0.688679	0	0	7	14.4	1400
4C7	YMR167W	MLH1	0.010767	0.0110422	0.988488	0.0106577	0.940281	0.0106113	0.709129	0	0	7	12	1200
4C8	YMR169C	ALD3	0.012284	0.0116718	0.969826	0.0119918	0.890944	0.0133061	0.868661	0	0	0	11.2	1200
4C9	YMR170C	ALD2	0.0119587	0.0123018	0.984633	0.0109635	0.953016	0.0127612	0.838213	0	0	0	11.2	1200
4C10	YMR172C-A		0.0126024	0.0111874	0.930254	0.0116212	0.97852	0.015971	0.748443	0	0	0	11.2	1100
4C11	YMR173W-A		0.0117453	0.0109571	0.929224	0.0117327	0.988079	0.0126702	0.791185	0	0	0	10.4	1200
4C12	YMR174C	PAI3	0.0133133	0.0130172	0.877129	0.0120521	0.907044	0.015257	0.891566	0	0	0	10.4	700
4D1	YMR175W	SIP18	0.0114463	0.0109639	0.924905	0.0119729	0.804803	0.0203478	0.183641	0	0	0	11.2	1000
4D2	YMR176W	ECM5	0.0117171	0.0101211	0.97097	0.0139108	0.774887	0.0103927	0.111603	0	0	0	13.6	1200
4D3	NA	NA	0.0115284	0.0115792	0.917535	0.0114781	0.973575	0.0165169	0.367519	0	0	NA	16	1000
4D4	NA	NA	0.0132504	0.0105946	0.879689	0.0158895	0.959779	0.0144749	0.970998	0	0	NA	13.6	1000
4D5	YMR179W	SPT21	0.0114053	0.010398	0.880433	0.0109143	0.919911	0.0132909	0.894088	0	0	9	20	900
4D6	YMR180C		0.0110067	0.0100896	0.974118	0.0121072	0.915914	0.0142816	0.496773	0	0	0	13.6	1000
4D7	YMR182C	RGM1	0.0108496	0.00986001	0.977045	0.01206	0.929229	0.0122929	0.666978	0	0	0	11.2	1200
4D8	YMR183C	SSO2	0.0121902	0.0110574	0.926101	0.0118345	0.916402	0.0140523	0.820296	0	0	0	14.4	1000
4D9	YMR184W		0.0124229	0.0123567	0.925391	0.0131105	0.983992	0.0118642	0.804534	0	0	0	14.4	1000
4D10	YMR186W	HSC82	0.0121411	0.0110169	0.974065	0.0108258	0.921138	0.0156364	0.741828	0	0	0	12.8	1200
4D11	YMR187C		0.0116748	0.0112294	0.945517	0.012157	0.922361	0.0127797	0.555903	0	0	0	13.6	1000
4D12	YMR188C		0.0110861	0.0107036	0.933919	0.0128311	0.835742	0.0100759	0.890443	0	0	0	11.2	1100
4E1	YMR189W	GCV2	0.0133207	0.0118359	0.985451	0.0152313	0.915075	0.0112676	0.687079	0	0	0	10.4	1200
4E2	YMR190C	SGS1	0.00233287	0.00237613	1	0.00248137	1	0.00216397	1	0	0	25	16	9000
4E3	YMR191W		0.0119996	0.0117259	0.859279	0.0122863	0.845946	0.0186522	0.155639	0	0	0	15.2	1000
4E4	YMR192W		0.0118082	0.0105049	0.951345	0.0134807	0.968368	0.0192068	0.500895	0	0	0	13.6	1000
4E5	YMR193W		0.0128259	0.0109204	0.916681	0.012982	0.905033	0.015314	0.793754	0	0	2	16	900
4E6	YMR194W	RPL36A	0.0122809	0.0134881	0.910978	0.0112721	0.945489	0.0170828	0.367167	0	0	0	16	900
4E7	YMR193C-A		0.0114944	0.0121593	0.950638	0.0117781	0.960602	0.0106551	0.880507	0	0	0	16	900
4E8	YMR195W		0.0121398	0.0112604	0.885325	0.0131683	0.717797	0.0130148	0.326512	0	0	0	12.8	1200
4E9	YMR196W		0.0120144	0.0121155	0.970859	0.0125612	0.837261	0.0114218	0.909532	0	0	0	14.4	1000
4E10	YMR198W	CIK1	0.0100756	0.0104641	0.917969	0.0113551	0.866147	0.008763	0.912454	0	0	19	14.4	1600
4E11	YMR199W	CLN1	0.0117485	0.0117847	0.952835	0.0117125	0.880396	0.0132598	0.691825	0	0	0	12.8	1200
4E12	YMR201C	RAD14	0.00891901	0.0091493	0.992734	0.00968971	0.936987	0.00807364	0.987084	0	0	7	7.2	2300
4F1	YMR202W	ERG2	0.00817989	0.00917695	0.949338	0.00709468	0.954785	0.00855918	0.83088	0	0	12	12	2300
4F2	YMR204C		0.0120081	0.0107299	0.95566	0.013632	0.790618	0.0124149	0.414392	0	0	0	14.4	1200
4F3	YMR205C	PFK2	0.0124523	0.0119546	0.887357	0.013658	0.944684	0.0118974	0.859953	0	0	0	13.6	1100
4F4	YMR206W		0.0142621	0.0142621	0.882706	0.0195008	0.536773	0.0140392	0.57638	0	0	0	15.2	900
4F5	NA	NA	0.00891125	0.00756983	0.883611	0.00803751	0.793791	0.0124792	0.954177	0	0	NA	19.2	1300
4F6	YMR210W		0.0110915	0.0114766	0.886118	0.0107313	0.944397	0.0109346	0.69214	0	0	0	13.6	1300
4F7	YMR214W	SCJ1	0.0125978	0.0113327	0.895876	0.0132418	0.924604	0.0134448	0.933382	0	0	0	14.4	1000
4F8	YMR215W		0.0112328	0.0107192	0.9267	0.0116293	0.839229	0.0113902	0.877069	0	0	0	11.2	1400
4F9	YMR216C	SKY1	0.0111924	0.0110577	0.96211	0.0113304	0.931866	0.0158102	0.639205	0	0	7	18.4	1000
4F10	YMR219W	ESC1	0.010404	0.0105869	0.920783	0.0118889	0.80727	0.00910903	0.995694	0	0	0	11.2	1200
4F11	YMR221C		0.0113826	0.0117133	0.953335	0.0114375	0.896746	0.0110187	0.952759	0	0	0	11.2	1100
4F12	YMR222C		0.0117861	0.0114739	0.98693	0.0109788	0.90952	0.0131063	0.899842	0	0	0	9.6	1000
4G1	YMR223W	UBP8	0.0124151	0.0118151	0.997871	0.0118336	0.946184	0.0137933	0.794785	0	0	0	10.4	1200
4G2	YMR224C	MRE11	0.0121032	0.0107277	0.966835	0.0138834	0.837225	0.0224145	0.43198	0	0	0	15.2	900
4G3	YMR225C	MRPL44	0.0120366	0.0106887	0.886135	0.0137735	0.840146	0.0148006	0.520688	0	0	0	14.4	1200
4G4	YMR226C		0.0112694	0.0113767	0.918874	0.0130174	0.918286	0.00985342	0.916816	0	0	0	15.2	1300
4G5	NA	NA	0.0114771	0.0107894	0.990557	0.011864	0.831357	0.0118459	0.927571	0	0	NA	15.2	1200
4G6	YMR230W	RPS10B	0.0117414	0.011808	0.823052	0.0116755	0.939773	0.0136359	0.637895	0	0	0	18.4	1000
4G7	YMR231W	PEP5	0.0108387	0.0112442	0.952302	0.0113991	0.879695	0.00998761	0.817816	0	0	0	14.4	1400
4G8	YMR232W	FUS2	0.0112646	0.0110043	0.953129	0.010783	0.973338	0.0120906	0.777776	0	0	0	14.4	1000
4G9	YMR233W		0.0112717	0.0103527	0.983741	0.0108519	0.969461	0.0129181	0.872682	0	0	0	12.8	1200
4G10	YMR234W	RNH1	0.00944655	0.00963636	0.952898	0.00947686	0.99339	0.00923511	0.720102	0	0	2	12	1400
4G11	YMR237W		0.0108529	0.0111962	0.967107	0.0107163	0.932935	0.0106619	0.907167	0	0	0	10.4	1400
4G12	YMR238W	DFG5	0.0108559	0.0113448	0.945131	0.00941806	0.998436	0.0121917	0.745904	0	0	0	10.4	1100
4H1	YMR241W	YHM2	0.0113332	0.0118202	0.912074	0.0108847	0.979146	0.013182	0.651771	0	0	0	11.2	1000
4H2	NA	NA	0.0108834	0.0102269	0.962653	0	0	0.0116299	0.913128	0	0	NA	14.4	1200
4H3	YMR242C	RPL20A	0.0113451	0.0120661	0.939651	0.0120747	0.950055	0.0101279	0.903203	0	0	0	20	1000
4H4	YMR243C	ZRC1	0.0116025	0.0119939	0.957	0.0125867	0.974714	0.0104449	0.964606	0	0	0	13.6	1000
4H5	YMR244W		0.0112645	0.0108207	0.887054	0.0130014	0.98856	0.01031	0.909036	0	0	0	11.2	1200
4H6	YMR245W		0.011919	0.0122906	0.767263	0.0126641	0.978377	0.0109441	0.83567	0	0	0	11.2	1200
4H7	YMR244C-A		0.0122546	0.0119097	0.905038	0.0135529	0.937487	0.011487	0.777602	0	0	0	13.6	1000
4H8	YMR246W	FAA4	0.0122218	0.011412	0.926863	0.0131554	0.958863	0.0116182	0.664814	0	0	0	14.4	1000
4H9	YMR247C		0.0108962	0.0102882	0.965981	0.0115807	0.97654	0.00800541	0.245809	0	0	0	11.2	1200
4H10	YMR250W		0.0128644	0.0108682	0.978912	0.012873	0.830069	0.0157457	0.936173	0	0	0	11.2	900
4H11	YMR251W		0.0128871	0.0114835	0.88399	0	0	0.0146815	0.960005	0	0	0	9.6	1300
4H12	YMR251W-A	HOR7	0.0118603	0.0107235	0.939114	0.0134796	0.918977	0.0116952	0.833299	0	0	0	9.6	1000
5A1	YMR252C		0.0117602	0.00942456	0.948555	0.0112482	0.935479	0.0166421	0.866384	0	0	0	11.2	900
5A2	YMR253C		0.0127869	0.0103836	0.939539	0	0	0.0166379	0.950183	0	0	0	11.2	900
5A3	YMR254C		0.0122381	0.0102516	0.936338	0	0	0.0151794	0.889054	0	0	0	12	1000
5A4	YMR255W		0.0130743	0.01047	0.960487	0.0151623	0.914072	0.0147073	0.870851	0	0	0	12.8	800
5A5	NA	NA	0	0	0	0	0	0	0	0	0	NA	NA	NA
5A6	YMR256C	COX7	0.0123308	0.0109106	0.972534	0.0124609	0.97879	0.0140081	0.79548	0	0	4	15.2	800
5A7	YMR257C	PET111	0.0122583	0.0115074	0.966369	0.0119263	0.913052	0.0135168	0.951388	0	0	4	14.4	800
5A8	YMR258C		0.0143329	0.0129024	0.974908	0.0124936	0.97299	0.0193191	0.728052	0	0	4	12.8	700
5A9	YMR259C		0.0134315	0.012573	0.905378	0.0125146	0.935722	0.015646	0.872848	0	0	0	12.8	700
5A10	YMR261C	TPS3	0.0126394	0.0127181	0.870339	0.0124943	0.872683	0.0127083	0.938118	0	0	0	11.2	900
5A11	YMR262W		0.0122953	0.0128967	0.948042	0.0115093	0.925424	0.0125673	0.960614	0	0	0	11.2	900
5A12	YNL047C		0.0116082	0.0114587	0.953924	0.0116069	0.952187	0.0117629	0.925474	0	0	0	11.2	1100
5B1	YMR264W	CUE1	0.0108529	0.0103935	0.948921	0.0113547	0.930251	0.0316195	0.280782	0	0	3	12	1000
5B2	YMR265C		0.0112833	0.0101835	0.972487	0.0126494	0.916058	0.0284839	0.323839	0	0	4	13.6	1000
5B3	YMR266W		0.0122358	0.0100223	0.942341	0.0157041	0.986126	-0.0479449	0.0698934	0	0	0	13.6	1000
5B4	YMR267W	PPA2	0.0126466	0.0106201	0.987392	0.0156288	0.86702	0.0856761	0.084855	0	0	0	16.8	700
5B5	YMR269W		0.0114916	0.0108961	0.992471	0.012156	0.894985	0.0242523	0.441859	0	0	7	14.4	1000
5B6	YMR272C	SCS7	0.0118534	0.00936881	0.964826	0.0102955	0.946064	0.0203145	0.751638	0	0	8	14.4	800
5B7	YMR273C	ZDS1	0.0120863	0.0120063	0.977462	0.0121673	0.900898	0.0307035	0.560478	0	0	0	14.4	800
5B8	YMR274C	RCE1	0.0130479	0.0118775	0.814937	0.0121328	0.859158	0.0157958	0.842848	0	0	0	15.2	800
5B9	YMR275C	BUL1	0.0129006	0.0125621	0.897141	0.0124612	0.954562	0.0137561	0.929804	0	0	7	11.2	1200
5B10	YMR276W	DSK2	0.0128272	0.0120421	0.983092	0.0117578	0.936565	0.0152006	0.888435	0	0	7	14.4	800
5B11	NA	NA	0.012272	0.0122631	0.930237	0.0122589	0.9119	0.0122939	0.948215	0	0	NA	11.2	1200
5B12	NA	NA	0.012932	0.012932	0.9076	0	0	0.0127852	0.469338	0	0	NA	11.2	1200
5C1	YMR282C	AEP2	0.0111329	0.0106575	0.968154	0.0116527	0.914975	0.0381376	0.50425	0	0	3	12.8	700
5C2	YMR283C	RIT1	0.0112593	0.0100957	0.896898	0.0127261	0.973662	0.0818398	0.0435559	0	0	0	14.4	800
5C3	YMR284W	HDF1	0.0101097	0.00957467	0.877117	0.0107081	0.860628	0.0122191	0.600695	0	0	14	13.6	1700
5C4	YMR285C		0.0118846	0.00999334	0.989068	0.0146587	0.768615	0.0213978	0.221603	0	0	2	13.6	1000
5C5	YMR286W	MRPL33	0.0111604	0.0110195	0.988664	0.011305	0.973148	0.0265912	0.542166	0	0	0	13.6	1000
5C6	YMR287C	MSU1	0.0118652	0.0120453	0.966161	0.0116904	0.911366	0.0303552	0.49772	0	0	0	16	900
5C7	YMR289W		0.0120201	0.0112847	0.948827	0.0128581	0.877981	0.0161288	0.660486	0	0	0	13.6	1000
5C8	YMR291W		0.0108553	0.0106468	0.944778	0.00919371	0.980818	0.0135744	0.739656	0	0	7	13.6	1200
5C9	YMR292W	GOT1	0.01228	0.0124482	0.958738	0.0116311	0.916187	0.012822	0.937594	0	0	0	11.2	1200
5C10	YMR293C		0.013022	0.0118948	0.958346	0.0108911	0.959624	0.0183519	0.721527	0	0	7	15.2	800
5C11	YMR294W	JNM1	0.0119805	0.0127944	0.988664	0.0111414	0.954409	0.0121224	0.904646	0	0	7	11.2	1100
5C12	YMR294W-A		0.0140385	0.0139094	0.982978	0	0	0.0141701	0.898556	0	0	0	11.2	900
5D1	YMR295C		0.010066	0.0101368	0.992583	0.0099962	0.992606	-0.401465	0.00176862	0	0	0	12	700
5D2	YMR297W	PRC1	0.0121028	0.0108266	0.869698	0.0137201	0.74528	0.028833	0.0942744	0	0	4	12.8	1200
5D3	NA	NA	0.0118391	0.0102176	0.986754	0.0140724	0.76134	0.0343426	0.210143	0	0	NA	14.4	1000
5D4	NA	NA	0.0119523	0.0100334	0.733283	0.0130604	0.916817	0.0133755	0.97596	0	0	NA	12.8	1200
5D5	YMR302C	PRP12	0.011254	0.010604	0.944097	0.0123061	0.822276	0.0109882	0.988987	0	0	4	13.6	1000
5D6	YMR303C	ADH2	0.0126661	0.0119202	0.986267	0.0130456	0.833306	0.0131049	0.837341	0	0	0	13.6	1000
5D7	YMR304W	UBP15	0.0102465	0.00945264	0.982106	0.00905176	0.967715	0.0130692	0.93015	0	0	0	13.6	1300
5D8	YMR304C-A		0.012834	0.0105942	0.917508	0.0124159	0.924639	0.0170007	0.822798	0	0	4	13.6	1000
5D9	YMR305C		0.0131141	0.0126305	0.941906	0.0126301	0.963181	0.0142021	0.938675	0	0	0	12	900
5D10	YMR306C-A		0.0118873	0.0116881	0.954207	0.0116391	0.882511	0.0123615	0.939886	0	0	0	13.6	1000
5D11	YMR307W		0.0120102	0.0117426	0.995743	0.013058	0.990037	0.0113575	0.865757	0	0	4	15.2	900
5D12	YMR310C		0.0127564	0.0127564	0.999412	0	0	0.0172398	0.551921	0	0	4	11.2	900
5E1	YNL339C	YRF1-6	0.0125683	0.0104963	0.985038	0.0106741	0.990258	0.0201051	0.952029	0	0	4	14.4	800
5E2	YNL338W		0.010037	0.00934987	0.948892	0.0108332	0.959434	0.0323806	0.048283	0	0	0	14.4	800
5E3	YNL336W	COS1	0.0115289	0.0108684	0.862449	0.0122749	0.877408	0.0651629	0.064102	0	0	4	16	700
5E4	YNL335W		0.0107464	0.0102138	0.992024	0.0113376	0.858724	0.0377929	0.679992	0	0	0	14.4	700
5E5	YNL334C	SNO2	0.0121633	0.0111521	0.938021	0.0104568	0.93234	0.016302	0.734945	0	0	0	15.2	1100
5E6	YNL333W	SNZ2	0.0117545	0.0111594	0.913702	0.0124168	0.818988	0.0287815	0.473941	0	0	0	14.4	800
5E7	YNL332W	THI12	0.0111858	0.0110822	0.949176	0.00960719	0.982806	0.0135367	0.898341	0	0	0	12.8	1200
5E8	YNL330C	RPD3	0.0130052	0.0121624	0.971272	0.0121706	0.789649	0.0150849	0.916615	0	0	0	14.4	800
5E9	YNL329C	PEX6	0.0105942	0.0108977	0.867238	0.0103072	0.815191	0.0163107	0.657478	0	0	10	15.2	1200
5E10	YNL328C	MDJ2	0.0129591	0.0128769	0.887493	0.0111189	0.889174	0.015649	0.896304	0	0	0	12	900
5E11	YNL327W	EGT2	0.0134753	0.0134496	0.892578	0.0135011	0.707751	0.025057	0.458268	0	0	0	14.4	800
5E12	YNL326C		0.0130639	0.0126435	0.969596	0	0	0.0135132	0.979419	0	0	0	13.6	1000
5F1	YNL324W		0.0108742	0.00998174	0.999387	0.0119419	0.903466	0.0339068	0.286431	0	0	2	14.4	800
5F2	YNL325C	FIG4	0.0117478	0.0100163	0.948873	0.0142031	0.86315	0.0317463	0.079322	0	0	7	13.6	1000
5F3	YNL323W		0.0142966	0.0127237	0.969277	0.0163134	0.951206	-0.0657404	0.0168963	0	0	0	14.4	800
5F4	YNL322C	KRE1	0.0108013	0.00988599	0.887646	0.0119033	0.900904	0.0155477	0.646915	0	0	4	14.4	1100
5F5	NA	NA	0.0114045	0.00999822	0.962954	0.0108702	0.895631	0.0140761	0.928776	0	0	NA	13.6	1200
5F6	YNL320W		0.0115781	0.0114787	0.9805	0.0116792	0.949709	0.0202471	0.576317	0	0	0	14.4	800
5F7	YNL319W		0.012448	0.0113097	0.82518	0.0138409	0.760248	0.0414964	0.0826615	0	0	7	15.2	900
5F8	YNL318C	HXT14	0.0109329	0.0109464	0.97511	0.0109194	0.92051	0.0292127	0.637701	0	0	4	14.4	800
5F9	YNL314W	DAL82	0.013072	0.0119247	0.946878	0.0109442	0.806288	0.018428	0.877012	0	0	0	14.4	800
5F10	YNL311C		0.0123938	0.0124747	0.997076	0.0117116	0.908818	0.0130704	0.805111	0	0	0	13.6	1000
5F11	YNL309W	STB1	0.0119642	0.0127447	0.94951	0.0112738	0.955184	0.017558	0.693274	0	0	0	13.6	1000
5F12	YNL053W	MSG5	0.0137013	0.0137013	0.850708	0	0	0.015692	0.635837	0	0	0	14.4	700
5G1	YNL305C		0.0109309	0.010352	0.960588	0.0115785	0.920239	-0.0373309	0.0372015	0	0	0	11.2	900
5G2	YNL304W		0.0111613	0.0103633	0.933667	0.0120923	0.791661	0.016999	0.649036	0	0	0	12.8	1200
5G3	YNL303W		0.0118228	0.0105776	0.899369	0.0106252	0.83522	0.015363	0.893076	0	0	0	12.8	1200
5G4	YNL302C	RPS19B	0.0102167	0.00874951	0.846965	0.0122751	0.877377	0.035786	0.395211	0	0	0	15.2	1300
5G5	NA	NA	0.0122108	0.0101669	0.782961	0.0111502	0.89702	0.0173484	0.728553	0	0	NA	13.6	1200
5G6	YNL299W	TRF5	0.0132242	0.00976681	0.912184	0.0108224	0.931734	0.0311838	0.963322	0	0	0	15.2	1200
5G7	YNL298W	CLA4	0.0105168	0.0101817	0.956911	0.0108748	0.988747	0.0117582	0.625938	0	0	7	17.6	1200
5G8	YNL086W		0.013703	0.0119641	0.987943	0.011431	0.876885	0.0208916	0.763576	0	0	0	16	1000
5G9	YNL297C		0.0118076	0.0127875	0.943134	0.0109672	0.884152	0.0220088	0.505455	0	0	0	16	900
5G10	YNL295W		0.0129154	0.0124302	0.929292	0.0111955	0.962761	0.0159975	0.732808	0	0	0	13.6	1000
5G11	YNL294C		0.00990221	0.0095558	0.965017	0.00936511	0.958483	0.0109248	0.812653	0	0	11	12.8	1900
5G12	YNL293W	MSB3	0.0123038	0.0117482	0.985466	0	0	0.0129145	0.944373	0	0	4	11.2	1200
5H1	YNL089C		0.0109613	0.00949884	0.928542	0.0108248	0.950024	0.0131521	0.975365	0	0	0	11.2	1200
5H2	NA	NA	0.0123554	0.0105881	0.994256	0	0	0.0148308	0.944034	0	0	NA	12.8	1200
5H3	YNL291C	MID1	0.00992257	0.0093239	0.975723	0.00932912	0.943731	0.0113768	0.867555	0	0	7	13.6	1300
5H4	YNL289W	PCL1	0.0132613	0.00992924	0.993205	0.0110766	0.989474	0.0283852	0.709184	0	0	0	14.4	800
5H5	YNL288W		0.0118568	0.0100938	0.959065	0.0100903	0.787118	0.0182339	0.807089	0	0	7	12.8	1300
5H6	YNL286W	CUS2	0.0123414	0.010519	0.991129	0.01138	0.91915	0.0166266	0.830469	0	0	0	14.4	800
5H7	YNL285W		0.010995	0.0118774	0.93162	0.0102346	0.952798	0.0272208	0.330438	0	0	0	16	900
5H8	YNL283C	WSC2	0.0121479	0.0124187	0.918004	0.0118887	0.807385	0.0295851	0.505534	0	0	0	13.6	1000
5H9	YNL281W	HCH1	0.0121844	0.0134014	0.889636	0.0111701	0.986975	0.0143001	0.521269	0	0	0	13.6	1000
5H10	YNL280C	ERG24	0.015458	0.0130569	0.982299	0	0	0.0189412	0.788214	0	0	9	14.4	800
5H11	YNL278W		0.0120711	0.0128751	0.866295	0.0102359	0.95533	0.0136682	0.819256	0	0	0	12	900
5H12	YNL096C	RPS7B	0.00968858	0.00712799	0.935705	0.0106954	0.96899	0.0131834	0.989759	0	0	7	12.8	1200
6A1	YNL276C		0.0129598	0.0114538	0.920271	0.0127276	0.963568	0.0152419	0.95254	0	0	4	12	700
6A2	YNL275W		0.012484	0.0124052	0.942834	0.0113387	0.945042	0.0139853	0.931818	0	0	0	10.4	800
6A3	YNL273W	TOF1	0.00913128	0.00894961	0.97219	0.00947588	0.933931	0.00898689	0.966203	0	0	12	8.8	2200
6A4	YNL271C	BNI1	0.0129277	0.011239	0.911692	0.0136446	0.845569	0.0143278	0.871986	0	0	0	12	1000
6A5	YNL270C	ALP1	0.0139877	0.014628	0.779226	0.0141952	0.796069	0.0132161	0.997239	0	0	0	12	900
6A6	NA	NA	0	0	0	0	0	0	0	0	0	NA	NA	NA
6A7	YNL269W		0.0158676	0.0196404	0.738792	0.014328	0.847265	0.0146294	0.977827	0	0	0	12	700
6A8	YNL268W	LYP1	0.0151672	0.0162104	0.72765	0.0134068	0.879021	0.0162556	0.912387	0	0	0	12.8	700
6A9	YNL266W		0.0153441	0.017158	0.641913	0.0151777	0.847721	0.0155143	0.861011	0	0	0	12.8	700
6A10	YNL265C		0.0151357	0.0276627	0.463359	0.0141411	0.85743	0.0162808	0.962127	0	0	4	12	600
6A11	YNL264C	PDR17	0.0156882	0.02448	0.709928	0.0148673	0.96922	0.0120314	0.934528	0	0	0	11.2	500
6A12	YNL259C	ATX1	0.0115643	0.0156794	0.884815	0.0100894	0.984531	0.0103598	0.92613	0	0	5	11.2	900
6B1	YNL257C	SIP3	0.0138354	0.0118342	0.869922	0.0135078	0.916461	0.0171519	0.83759	0	0	0	12	800
6B2	YNL255C	GIS2	0.0112779	0.0106861	0.928781	0.0135727	0.995077	0.0101267	0.961987	0	0	0	15.2	1200
6B3	YNL254C		0.0135257	0.0134239	0.815632	0.0160807	0.96282	0.0117481	0.889584	0	0	0	14.4	800
6B4	YNL253W		0.0146787	0.0111832	0.942057	0.0163869	0.861166	0.0185413	0.92574	0	0	0	15.2	600
6B5	YNL249C	MPA43	0.0117627	0.0102829	0.876175	0.0139063	0.843911	0.0116436	0.90821	0	0	0	13.6	1000
6B6	YNL248C	RPA49	0.0128052	0.0128161	0.978175	0.0120302	0.90317	0.0136745	0.945825	0	0	0	15.2	900
6B7	YNL246W		0.0090215	0.00907904	0.962	0.00939561	0.925884	0.00862349	0.932934	0	0	12	12.8	2200
6B8	YOR001W	RRP6	0.0143936	0.0145592	0.818424	0.013561	0.891423	0.0151515	0.972553	0	0	7	14.4	800
6B9	YOR002W	ALG6	0.0156402	0.0169725	0.90497	0.0129957	0.89453	0.0178745	0.977518	0	0	0	15.2	600
6B10	YOR003W	YSP3	0.0148908	0.0159984	0.932068	0.0121225	0.941905	0.0177086	0.700808	0	0	5	12	900
6B11	NA	NA	0.014817	0.0171125	0.871326	0.0130645	0.837626	0.0278431	0.446236	0	0	NA	12	700
6B12	NA	NA	0.0181487	0.0188345	0.58105	0.0134245	0.966814	0.0280033	0.874878	0	0	NA	11.2	500
6C1	YOR007C	SGT2	0.0144022	0.0122612	0.801644	0.0139319	0.934981	0.0181933	0.846225	0	0	5	12	700
6C2	YOR008C	SLG1	0.0119109	0.00942688	0.97375	0.0148335	0.898703	0.0127591	0.906434	0	0	7	14.4	1000
6C3	YOR009W		0.0138762	0.0115712	0.921549	0.014593	0.846868	0.0163266	0.926479	0	0	0	14.4	800
6C4	YOR010C	TIR2	0.0136235	0.0147507	0.906256	0.0129667	0.994973	0.0132815	0.879169	0	0	0	12	1000
6C5	YOR011W		0.0122676	0.0104459	0.949813	0.0133498	0.880517	0.0135305	0.910219	0	0	4	13.6	1000
6C6	YOR012W		0.0125886	0.0115694	0.859905	0.0129498	0.823736	0.0133949	0.966085	0	0	0	13.6	1000
6C7	YOR013W		0.0156327	0.0147093	0.94539	0.0135186	0.962761	0.0200206	0.881147	0	0	0	14.4	800
6C8	YOR014W	RTS1	0.0115027	0.0128793	0.789711	0.0112029	0.944693	0.0106495	0.938193	0	0	4	16	1000
6C9	YOR015W		0.0130003	0.0136523	0.978362	0.0119899	0.880654	0.013493	0.996391	0	0	0	12	1000
6C10	YOR016C	ERP4	0.0157803	0.0160083	0.635723	0.0135112	0.957805	0.0189654	0.829448	0	0	0	12	700
6C11	YOR017W	PET127	0.0146738	0.0132502	0.975428	0.0155481	0.824588	0.0154659	0.990946	0	0	0	12	700
6C12	YOR018W	ROD1	0.0146777	0.0151041	0.926861	0	0	0.0142747	0.957406	0	0	4	12	700
6D1	YOR019W		0.0149374	0.0127328	0.804975	0.0157576	0.949258	0.0169954	0.898747	0	0	0	12	700
6D2	YOR021C		0.0136231	0.00976818	0.922808	0.0158097	0.914168	0.0183189	0.92576	0	0	4	14.4	800
6D3	NA	NA	0.0132489	0.0135863	0.780789	0.0129278	0.932943	0.0366716	0.488903	0	0	NA	16	700
6D4	NA	NA	0.013091	0.0116101	0.848849	0.0150018	0.835177	0.0130934	0.877268	0	0	NA	12	1000
6D5	YOR024W		0.0126591	0.0114858	0.797975	0.0129023	0.815452	0.0138096	0.92331	0	0	4	14.4	800
6D6	YOR025W	HST3	0.0136093	0.0114915	0.833904	0.0137427	0.939914	0.0164877	0.908282	0	0	0	14.4	800
6D7	YOR026W	BUB3	0.00949117	0.00968448	0.918556	0.00920481	0.940964	0.00959816	0.92267	0	0	7	17.6	1600
6D8	YOR027W	STI1	0.0120474	0.0111282	0.854563	0.012533	0.908547	0.0125998	0.716834	0	0	5	14.4	1000
6D9	YOR028C	CIN5	0.0125679	0.0128039	0.814137	0.0123404	0.883935	0.0190154	0.637924	0	0	4	14.4	800
6D10	YOR029W		0.012607	0.0133753	0.854125	0.0119222	0.945284	0.0234051	0.634433	0	0	4	14.4	800
6D11	YOR030W	DFG16	0.00999011	0.00957998	0.851967	0.0104369	0.978681	0.0118647	0.688698	0	0	14	13.6	1300
6D12	YOR031W	CRS5	0.0158659	0.0217909	0.900831	0.0127365	0.974062	0.0154608	0.959094	0	0	4	10.4	700
6E1	YOR032C	HMS1	0.0147447	0.0128033	0.886642	0.0158654	0.798249	0.0160443	0.895894	0	0	0	12	700
6E2	YOR033C	DHS1	0.0125731	0.0127245	0.899365	0.0153249	0.444973	0.0124253	0.893024	0	0	4	13.6	1000
6E3	YOR034C	AKR2	0.0148535	0.0135414	0.776379	0.0164471	0.935101	0.0228939	0.426664	0	0	0	12.8	700
6E4	YOR035C	SHE4	0.0148932	0.013124	0.944837	0.0172137	0.853601	0.0157188	0.615227	0	0	7	14.4	800
6E5	YOR036W	PEP12	0.0130077	0.0148081	0.708697	0.0131636	0.991008	0.0114764	0.777991	0	0	5	16	1000
6E6	YOR037W	CYC2	0.014424	0.0149729	0.828562	0.0139139	0.976583	0.039867	0.209006	0	0	4	14.4	800
6E7	YOR038C	HIR2	0.0119919	0.012917	0.848661	0.0111904	0.979597	0.0121098	0.675097	0	0	0	16	1000
6E8	YOR039W	CKB2	0.0103166	0.0118449	0.805777	0.00978164	0.983473	0.00960288	0.97141	0	0	15	15.2	1200
6E9	YOR040W	GLO4	0.0148383	0.0157822	0.781591	0.0140009	0.787975	0.0373459	0.165467	0	0	0	15.2	600
6E10	YOR041C		0.0135981	0.0149245	0.764411	0.0124882	0.942067	-0.188601	0.00619557	0	0	0	14.4	700
6E11	YOR042W		0.0141203	0.014253	0.81175	0.01399	0.890178	0.0188961	0.623367	0	0	0	12	700
6E12	YOR043W	WHI2	0.0113801	0.0112134	0.990228	0.0117068	0.993444	0.0112335	0.933161	0	0	4	11.2	1200
6F1	YOR044W		0.0136167	0.0130919	0.94645	0.0141853	0.921651	0.0156567	0.676775	0	0	0	12	700
6F2	YOR045W	TOM6	0.0123395	0.0104966	0.977649	0.0149672	0.830513	0.0163272	0.502314	0	0	4	15.2	900
6F3	YOR047C	STD1	0.0142795	0.0129566	0.891043	0.0159031	0.894358	0.0471513	0.155747	0	0	0	16	700
6F4	YOR049C		0.0127851	0.014176	0.641923	0.0127851	0.88539	0.0232806	0.226608	0	0	0	13.6	900
6F5	NA	NA	0.0128504	0.0119128	0.956313	0.0139483	0.903279	-0.0996296	0.0289299	0	0	NA	14.4	800
6F6	YOR051C		0.0117067	0.0114228	0.96754	0.012005	0.970274	0.0151221	0.678609	0	0	7	16	1000
6F7	YOR052C		0.0145899	0.0132608	0.887363	0.0162153	0.812263	0.0196052	0.527183	0	0	0	15.2	600
6F8	YOR053W		0.0122801	0.0124612	0.867751	0.0121042	0.966156	0.0226814	0.195642	0	0	0	12	1000
6F9	YOR054C		0.015195	0.0163083	0.943103	0.014224	0.837097	0.0380902	0.0910168	0	0	4	12.8	700
6F10	YOR055W		0.0132215	0.0134693	0.732646	0.0129827	0.832812	0.0165773	0.341496	0	0	0	12	1000
6F11	YOR058C	ASE1	0.013996	0.0145503	0.898105	0.0134823	0.931407	0.0167564	0.645021	0	0	4	12	700
6F12	YOR059C		0.0152291	0.0148206	0.842504	0.0122887	0.976505	0.0207718	0.792165	0	0	0	12.8	400
6G1	YOR061W	CKA2	0.0121552	0.010845	0.963881	0.0134105	0.973799	0.0124952	0.982726	0	0	0	11.2	1000
6G2	YOR062C		0.0144454	0.0122084	0.985297	0.0176862	0.708957	0.0173293	0.698853	0	0	4	14.4	800
6G3	YOR064C		0.0172304	0.016452	0.89916	0.0191816	0.774722	0.0163414	0.73531	0	0	0	14.4	800
6G4	YOR065W	CYT1	0.0151289	0.0161145	0.664811	0.0151289	0.98964	0.026296	0.177482	0	0	4	16.8	700
6G5	NA	NA	0.011582	0.0108811	0.944239	0.0123793	0.94504	0.0312361	0.154405	0	0	NA	11.2	1200
6G6	YOR067C	ALG8	0.0155682	0.0194716	0.543159	0.0155682	0.746321	0.0105142	0.366427	0	0	0	16.8	700
6G7	YOR068C		0.0126532	0.0139346	0.857274	0.0115877	0.892763	0.00942976	0.461906	0	0	0	13.6	1100
6G8	YOR069W	VPS5	0.0135604	0.0135646	0.839921	0.0135562	0.997568	0.0169928	0.363692	0	0	4	16	900
6G9	YOR070C	GYP1	0.0119112	0.0123428	0.901459	0.0115088	0.957302	0.0145734	0.389771	0	0	4	16	1000
6G10	YOR071C		0.0112606	0.0116458	0.876063	0.0109001	0.979291	0.0167498	0.415935	0	0	4	13.6	1000
6G11	YOR072W		0.0153033	0.0158933	0.9591	0.0135796	0.855075	0.0168135	0.828949	0	0	0	12	700
6G12	YOR073W		0.0106778	0.0115952	0.905821	0	0	0.00989489	0.82957	0	0	13	12	1600
6H1	YOR076C		0.0140586	0.0124153	0.88525	0.0138999	0.873157	0.0164195	0.914363	0	0	0	12	700
6H2	NA	NA	0.0124904	0.0113589	0.999085	0	0	0.0138722	0.874762	0	0	NA	12	1000
6H3	YOR078W		0.0146052	0.0123446	0.950866	0.0121224	0.98834	0.0238618	0.748303	0	0	0	21.6	700
6H4	YOR079C	ATX2	0.0166823	0.018649	0.789174	0.0139603	0.973654	0.0183227	0.851336	0	0	0	12	700
6H5	YOR080W		0.00514144	0.00489455	0.904988	0.00745584	0.805595	0.0040806	0.918592	0	0	17	18.6667	4000
6H6	YOR081C		0.0153866	0.0173638	0.977974	0.0127221	0.977752	0.0170125	0.880038	0	0	0	12.8	700
6H7	YOR082C		0.0145592	0.0169395	0.884288	0.0127653	0.921234	0.0154357	0.689677	0	0	8	12.8	700
6H8	YOR083W		0.0143687	0.0203894	0.90644	0.0117629	0.93943	0.0133817	0.928817	0	0	8	14.4	800
6H9	YOR084W		0.0138886	0.01901	0.879369	0.0104363	0.980652	0.0147969	0.767402	0	0	0	12.8	800
6H10	YOR085W	OST3	0.0150657	0.0160923	0.781198	0.014508	0.981384	0.0146932	0.780231	0	0	0	12	600
6H11	YOR086C		0.012869	0.0184777	0.687116	0.01071	0.983479	0.0161182	0.904716	0	0	0	12	600
6H12	YOR087W		0.013648	0.015195	0.838513	0.0117133	0.894437	0.0145714	0.892282	0	0	5	12	600
7A1	YOR088W		0.0147025	0.0114475	0.855392	0.0127431	0.989061	0.0261653	0.839166	0	0	0	11.2	600
7A2	YOR089C	VPS21	0.0112671	0.0102232	0.922481	0.0107235	0.964431	0.0132992	0.830885	0	0	8	10.4	1400
7A3	YOR090C		0.0142796	0.0126292	0.93516	0.0149258	0.981551	0.0156472	0.934183	0	0	0	9.6	1000
7A4	YOR091W		0.0132261	0.0122373	0.914417	0.0120131	0.965798	0.0161644	0.827321	0	0	0	10.4	800
7A5	YOR092W	ECM3	0.0143548	0.0133042	0.718345	0.0155854	0.955517	0.027326	0.443068	0	0	0	12	700
7A6	YOR093C		0.0124919	0.0143893	0.757458	0.0120094	0.873903	0.0114427	0.928722	0	0	0	11.2	900
7A7	NA	NA	0	0	0	0	0	0	0	0	0	NA	NA	NA
7A8	YOR094W	ARF3	0.0127345	0.0148891	0.725906	0.0110203	0.986585	0.012874	0.920735	0	0	0	10.4	1000
7A9	YOR289W		0.0169593	0.01694	0.771853	0.0166014	0.9629	0.0173531	0.800622	0	0	0	10.4	800
7A10	YOR290C	SNF2	0.00946302	0.0150249	0.82053	0.00936981	0.710689	0.00695694	0.711934	0	0	9	16	1000
7A11	YOR291W		0.0136321	0.0172999	0.833444	0.0116589	0.959779	0.013073	0.788472	0	0	0	10.4	700
7A12	YOR292C		0.0131318	0.0130974	0.885776	0.0118067	0.92599	0.014836	0.961842	0	0	0	12	900
7B1	YOR293W	RPS10A	0.0160234	0.0130099	0.857535	0.0146933	0.981743	0.0236389	0.962536	0	0	0	19.2	600
7B2	YOR295W		0.00646202	0.00691026	0.95519	0.00483345	0.982638	0.00887729	0.93285	0	0	10	16	2300
7B3	YOR296W		0.0110736	0.0122517	0.971525	0.0106086	0.927819	0.0105229	0.921694	0	0	0	11.2	1300
7B4	YOR297C		0.0113941	0.0120931	0.798382	0.0141842	0.861865	0.0090825	0.943236	0	0	21	14.4	1500
7B5	YOR298W		0.0114682	0.012582	0.968547	0.0114494	0.959553	0.0105515	0.948272	0	0	0	11.2	1200
7B6	YOR299W	BUD7	0.0110808	0.0123053	0.9395	0.0103292	0.988151	0.010792	0.888913	0	0	3	11.2	1200
7B7	YOR301W		0.0111392	0.0130639	0.954704	0.0112534	0.989718	0.00962366	0.942322	0	0	0	11.2	1200
7B8	YOR302W		0.0111661	0.014206	0.837659	0.0107518	0.984158	0.00949937	0.968403	0	0	0	11.2	1200
7B9	YOR303W	CPA1	0.0124679	0.0142857	0.86425	0.0119732	0.958774	0.0114814	0.986284	0	0	0	12	1000
7B10	YOR304C-A		0.0129868	0.0143727	0.742246	0.013292	0.721577	0.0116018	0.878006	0	0	0	11.2	1100
7B11	NA	NA	0.0124951	0.0141819	0.746488	0.01456	0.915767	0.00991071	0.894872	0	0	NA	11.2	1100
7B12	NA	NA	0.0106587	0	0	0.0106733	0.98216	0.0106441	0.975198	0	0	NA	10.4	1400
7C1	YOR307C	SLY41	0.0134639	0.0136801	0.775751	0.0132544	0.932276	0.0131908	0.588359	0	0	0	11.2	900
7C2	YOR308C	SNU66	0.0124659	0.0121595	0.861224	0.0145182	0.926289	0.0111686	0.856242	0	0	0	11.2	1200
7C3	YOR311C		0.0108881	0.0109544	0.934181	0.0107161	0.913105	0.0109981	0.879146	0	0	0	11.2	1200
7C4	YOR312C	RPL20B	0.0113691	0.0111011	0.902212	0.011508	0.938591	0.011508	0.738714	0	0	0	12.8	1400
7C5	YOR313C	SPS4	0.0111627	0.0122247	0.929125	0.0109133	0.991648	0.0104912	0.912681	0	0	4	12	900
7C6	YOR314W		0.0110185	0.0120252	0.863291	0.0100974	0.71789	0.0111018	0.790961	0	0	0	12	1000
7C7	YOR315W		0.0118355	0.0128297	0.960217	0.011831	0.924575	0.0109883	0.907921	0	0	0	10.4	1100
7C8	YOR316C	COT1	0.0122467	0.0174949	0.701054	0.0117258	0.972484	0.00975394	0.917951	0	0	0	12	900
7C9	YOR318C		0.0121255	0.0143846	0.761745	0.0121337	0.941946	0.0104737	0.914682	0	0	0	12	900
7C10	YOR320C		0.012539	0.0143123	0.787558	0.0124143	0.964582	0.0112574	0.944262	0	0	0	10.4	800
7C11	YOR321W	PMT3	0.0138016	0.0155595	0.920702	0.0146934	0.979452	0.0117594	0.761747	0	0	0	12	700
7C12	YOR322C		0.0114794	0.0124272	0.924098	0.0092843	0.952233	0.0136688	0.869237	0	0	13	9.6	1000
7D1	YOR323C	PRO2	0.0105118	0.011233	0.851074	0.0133447	0.979343	0.00823489	0.839348	0	0	4	10.4	1300
7D2	YOR324C		0.00831897	0.0100641	0.945399	0.0112017	0.907895	0.00581443	0.881456	0	0	4	11.2	1600
7D3	NA	NA	0.00735973	0.0117856	0.965118	0.0124118	0.83535	0.00412872	0.999908	0	0	NA	11.2	1300
7D4	NA	NA	0.0110198	0.0126527	0.836709	0.0116998	0.990214	0.00928232	0.721973	0	0	NA	11.2	1200
7D5	YOR330C	MIP1	0.0119182	0.0111602	0.873145	0.0132581	0.987114	0.0115359	0.79944	0	0	0	12	1400
7D6	YOR332W	VMA4	0.0102825	0.0108611	0.760622	0.011074	0.984284	0.00914211	0.826197	0	0	8	14.4	1300
7D7	YOR334W	MRS2	0.0114323	0.0111947	0.864041	0.0140354	0.915575	0.00981942	0.719512	0	0	0	10.4	1300
7D8	YOR337W	TEA1	0.0122551	0.0131553	0.817059	0.0114702	0.96499	0.0109419	0.698514	0	0	0	11.2	1000
7D9	YOR338W		0.0126736	0.0127555	0.96172	0.0125928	0.922899	0.011998	0.640687	0	0	0	11.2	800
7D10	YOR339C	UBC11	0.0157281	0.0163065	0.81128	0.0151894	0.980385	0.012368	0.370748	0	0	0	11.2	700
7D11	YOR342C		0.0141908	0.0166992	0.963269	0.0123376	0.96689	0.0125585	0.486848	0	0	0	11.2	800
7D12	YOR343C		0.0136867	0.0159595	0.858571	0.0119805	0.887957	0.0119225	0.639605	0	0	0	9.6	800
7E1	YOR344C	TYE7	0.0128624	0.0135981	0.908804	0.0162119	0.952017	0.0102024	0.707855	0	0	0	12	1000
7E2	YOR346W	REV1	0.00606896	0.00931201	0.895001	0.00710404	0.969646	0.00406231	0.973253	0	0	22	8.8	3200
7E3	YOR347C	PYK2	0.00956914	0.0124553	0.84109	0.0147185	0.930071	0.00605037	0.883912	0	0	0	11.2	1200
7E4	YOR348C	PUT4	0.0108335	0.0116114	0.80072	0.0131098	0.95055	0.00873218	0.801412	0	0	0	11.2	1300
7E5	YOR349W	CIN1	0.0107605	0.0114673	0.901258	0.0125119	0.869287	0.00895512	0.811854	0	0	0	11.2	1300
7E6	YOR350C	MNE1	0.013734	0.0137417	0.898275	0.0137262	0.904384	0.00989239	0.65152	0	0	0	12	1000
7E7	YOR351C	MEK1	0.0127384	0.0126698	0.865546	0.0128078	0.979098	0.0102097	0.659529	0	0	0	11.2	1000
7E8	YOR352W		0.0115289	0.0136	0.829089	0.0126168	0.823166	0.00930861	0.727906	0	0	0	12	800
7E9	YOR354C		0.013099	0.0125382	0.997505	0.0137124	0.984682	0.0109318	0.602159	0	0	0	11.2	1000
7E10	YOR355W	GDS1	0.0123732	0.0125448	0.819833	0.0122062	0.987567	0.0121011	0.613429	0	0	12	12	900
7E11	YOR356W		0.0145508	0.0149296	0.861712	0.0141908	0.984185	0.0128528	0.665404	0	0	0	12	700
7E12	YOR357C	GRD19	0.0160321	0.0149805	0.789125	0.0172425	0.818158	0.0112266	0.435611	0	0	0	9.6	800
7F1	YOR358W	HAP5	0.00894769	0.0125386	0.976504	0.0132699	0.963768	0.00555032	0.874735	0	0	0	11.2	1200
7F2	YOR359W		0.00857084	0.0110273	0.883962	0.0121998	0.960404	0.00563788	0.917926	0	0	7	12	1300
7F3	YOR360C	PDE2	0.00699383	0.0107677	0.713559	0.0108408	0.905362	0.00410113	0.979066	0	0	9	13.6	1500
7F4	YOR363C	PIP2	0.0112416	0.0117968	0.88593	0.0137191	0.988854	0.00915701	0.824592	0	0	0	11.2	1300
7F5	NA	NA	0.0117071	0.0123349	0.792233	0.0127707	0.975403	0.010322	0.72733	0	0	NA	11.2	1200
7F6	YOR367W	SCP1	0.0122586	0.0134477	0.980359	0.0112627	0.964946	0.0108355	0.691305	0	0	0	10.4	1300
7F7	YOR368W	RAD17	0.00744126	0.00673382	0.979487	0.00891514	0.965999	0.0070183	0.83086	0	0	22	8	3000
7F8	YOR371C		0.0123506	0.0130337	0.99094	0.0117355	0.982719	0.00992229	0.610198	0	0	7	12	800
7F9	YOR374W	ALD4	0.0132566	0.0136223	0.879904	0.01291	0.895299	0.0101184	0.507034	0	0	4	11.2	800
7F10	YOR375C	GDH1	0.012332	0.0138524	0.750822	0.0118499	0.955877	0.0115354	0.709287	0	0	0	12	700
7F11	YOR376W		0.0137254	0.0159678	0.796956	0.0138484	0.83609	0.0119422	0.734668	0	0	4	12	700
7F12	YOR377W	ATF1	0.0111796	0.0177455	0.678233	0.0111796	0.981298	0.0146706	0.398151	0	0	4	10.4	600
7G1	YOR378W		0.0126585	0.0126136	0.878091	0.0127037	0.976323	0.00899389	0.590049	0	0	0	10.4	1100
7G2	YOR380W		0.00860312	0.0101214	0.812374	0.0104334	0.970272	0.00649081	0.895227	0	0	0	12.8	1500
7G3	YOR381W	FRE3	0.00747523	0.0104977	0.8347	0.0118617	0.950118	0.00450935	0.992203	0	0	0	12	1300
7G4	YOR382W		0.0121872	0.0118092	0.838656	0.0125903	0.890165	0.0100324	0.695196	0	0	0	11.2	1300
7G5	NA	NA	0.0102341	0.0118385	0.868387	0.0113394	0.885575	0.0083002	0.83481	0	0	NA	11.2	1300
7G6	YOR384W	FRE5	0.0104152	0.0102687	0.929696	0.0112902	0.965675	0.00979566	0.838918	0	0	0	11.2	1300
7G7	YOR385W		0.0111462	0.0136416	0.934126	0.0120953	0.986915	0.00883637	0.858222	0	0	4	11.2	1200
7G8	YOR386W	PHR1	0.012022	0.0139825	0.85853	0.0105436	0.969585	0.0125964	0.439975	0	0	2	12	800
7G9	YOL001W	PHO80	0.00995844	0.0103307	0.904502	0.00961209	0.977284	0.00761211	0.59792	0	0	18	11.2	2100
7G10	YOL002C		0.0128351	0.0142483	0.730761	0.0116768	0.92298	0.0138621	0.486154	0	0	7	11.2	1000
7G11	YOL003C		0.013955	0.0163913	0.878162	0.0121492	0.994025	0.0108106	0.522414	0	0	0	10.4	1000
7G12	YOL004W	SIN3	0.0135774	0.0201764	0.829881	0.0102312	0.959034	0.0115802	0.326337	0	0	10	11.2	1000
7H1	YOL006C	TOP1	0.00714492	0.0096325	0.938978	0.0104794	0.93562	0.0045323	0.9876	0	0	6	13.6	1900
7H2	NA	NA	0	0	0	0	0	0	0	0	0	NA	NA	NA
7H3	YOL007C	CSI2	0.0102879	0.00995296	0.946545	0.0137458	0.902523	0.00844717	0.78116	0	0	0	11.2	1300
7H4	YOL008W		0.00933607	0.00992058	0.987585	0.0103149	0.991299	0.00809149	0.782667	0	0	4	11.2	1600
7H5	YOL009C	MDM12	0.00563714	0.0102342	0.901933	0.0103665	0.984996	0.0029585	1	0	0	0	8.8	1900
7H6	YOL011W		0.0110756	0.0101702	0.982541	0.0121579	0.883979	0.00989162	0.679174	0	0	0	11.2	1300
7H7	YOL012C	HTA3	0.00663003	0.00695721	0.963508	0.00684558	0.874281	0.00614738	0.980178	0	0	19	8.8	3200
7H8	YOL013C	HRD1	0.0109457	0.0116136	0.920806	0.0103505	0.981357	0.0116099	0.524911	0	0	0	11.2	1100
7H9	YOL014W		0.0112665	0.0124255	0.961781	0.0107471	0.981766	0.0107819	0.713775	0	0	0	11.2	1000
7H10	YOL015W		0.0116961	0.0125587	0.846477	0.0109444	0.981388	0.0166939	0.239843	0	0	0	9.6	800
7H11	YOL017W		0.0138434	0.0169308	0.815657	0.0117083	0.986931	0.0115407	0.564468	0	0	0	9.6	800
7H12	YOL018C	TLG2	0.0105344	0.0111866	0.98864	0.00995412	0.986061	0.00970797	0.668099	0	0	7	11.2	1100
8A1	YOL019W		0.0110736	0.0117658	0.940826	0.0104583	0.859141	0.00911144	0.698976	0	0	4	11.2	1200
8A2	YOL020W	TAT2	0.0103311	0.0115933	0.943212	0.0110716	0.985734	0.00878675	0.754313	0	0	0	11.2	1300
8A3	YOL023W	IFM1	0.00865582	0.0107192	0.930423	0.0111734	0.929865	0.00610506	0.885456	0	0	4	16	1100
8A4	YOL024W		0.011539	0.0120123	0.905014	0.0111016	0.943152	0.00891689	0.6659	0	0	0	11.2	1200
8A5	YOL025W	LAG2	0.0113359	0.0125281	0.846016	0.0120731	0.937258	0.00980426	0.700023	0	0	0	12	1000
8A6	YOL027C		0.0123055	0.0120209	0.959581	0.0126038	0.973003	0.00926195	0.561625	0	0	0	10.4	1200
8A7	YOL028C	YAP7	0.0116131	0.0146282	0.785833	0.0114152	0.912315	0.00976901	0.706436	0	0	0	11.2	1000
8A8	NA	NA	0	0	0	0	0	0	0	0	0	NA	NA	NA
8A9	YOL029C		0.0125192	0.0130652	0.951529	0.0133369	0.848729	0.0113491	0.778016	0	0	0	11.2	1000
8A10	YOL030W		0.0112365	0.0145558	0.821392	0.0102081	0.96892	0.00996779	0.750769	0	0	4	10.4	1200
8A11	YOL031C		0.0117997	0.0136328	0.925075	0.0119665	0.911515	0.010275	0.76455	0	0	0	10.4	800
8A12	YOL032W		0.0129001	0.014594	0.91204	0.0115585	0.90794	0.00871615	0.502856	0	0	4	10.4	900
8B1	YOL033W	MSE1	0.0112251	0.0118987	0.875857	0.0107016	0.93994	0.0111393	0.70144	0	0	0	12	1100
8B2	YOL035C		0.0088948	0.0111701	0.907096	0.011818	0.887254	0.00612994	0.999917	0	0	7	11.2	1300
8B3	YOL036W		0.0101024	0.0117799	0.827031	0.016747	0.84866	0.0065635	0.754568	0	0	4	12.8	1200
8B4	YOL037C		0.00869598	0.00990881	0.976441	0.0110936	0.872029	0.00649669	0.936232	0	0	0	14.4	1500
8B5	YOL039W	RPP2A	0.0120216	0.0116843	0.970457	0.0123788	0.967873	0.00852628	0.511336	0	0	4	15.2	1000
8B6	YOL041C		0.0120828	0.012838	0.909937	0.0114115	0.944616	0.0101104	0.506535	0	0	0	15.2	1000
8B7	YOL042W		0.0109218	0.0118512	0.92084	0.0117267	0.983943	0.00952165	0.763505	0	0	0	10.4	1300
8B8	YOL043C	NTG2	0.0108759	0.0122018	0.875903	0.00980995	0.971315	0.00949952	0.542543	0	0	0	10.4	1200
8B9	YOL044W	PEX15	0.011056	0.01246	0.823567	0.00993633	0.960421	0.00917767	0.670433	0	0	7	12.8	1200
8B10	YOL045W		0.0116973	0.0124993	0.872867	0.010992	0.945558	0.0111815	0.60293	0	0	5	10.4	1300
8B11	NA	NA	0.0123918	0.0135633	0.840347	0.0114067	0.864425	0.010114	0.630008	0	0	NA	12	1000
8B12	NA	NA	0.0125753	0.0167502	0.804844	0.0100663	0.976567	0.0097481	0.486284	0	0	NA	11.2	700
8C1	YOL048C		0.0117929	0.0114367	0.987095	0.0121719	0.931252	0.00751388	0.639379	0	0	4	11.2	1200
8C2	YOL049W	GSH2	0.00622702	0.0115685	0.945044	0.0155136	0.65146	0.00426004	0.969907	0	0	0	11.2	1300
8C3	YOL050C		0.0151712	0.0132298	0.762834	0.0177804	0.839415	0.00785837	0.511999	0	0	0	16	700
8C4	YOL051W	GAL11	0.00877508	0.0110746	0.944291	0.0112377	0.885342	0.00615028	0.991647	0	0	4	11.2	1300
8C5	YOL052C	SPE2	0.0112643	0.0130094	0.934702	0.0131931	0.928789	0.00879789	0.833697	0	0	5	10.4	1200
8C6	YOL053C-A		0.0116356	0.0115811	0.944258	0.0116907	0.998778	0.00964459	0.654351	0	0	4	10.4	1300
8C7	YOL053W		0.0114533	0.0115416	0.812483	0.0113664	0.930373	0.00954114	0.292861	0	0	4	11.2	1000
8C8	YOL054W		0.0101395	0.0115907	0.920997	0.00962935	0.910514	0.00945639	0.719601	0	0	0	11.2	1300
8C9	YOL055C	THI20	0.011374	0.0120315	0.864484	0.0107847	0.930931	0.0114523	0.58793	0	0	4	11.2	1000
8C10	YOL056W	GPM3	0.0139701	0.0152254	0.851943	0.012906	0.98796	0.0121788	0.560727	0	0	0	11.2	700
8C11	YOLO57W		0.011292	0.0115696	0.932186	0.0122677	0.817406	0.0102327	0.778119	0	0	4	11.2	1000
8C12	YOL058W	ARG1	0.0137178	0.014663	0.832587	0.0128871	0.944803	0.0121589	0.485318	0	0	5	9.6	800
8D1	YOL059W	GPD2	0.00952357	0.00899583	0.931259	0.0105277	0.997968	0.00918629	0.732496	0	0	0	13.6	1400
8D2	YOL060C		0.0107517	0.0107474	0.960366	0.0131986	0.829256	0.00907323	0.704048	0	0	0	11.2	1300
8D3	NA	NA	0.0107535	0.0111417	0.855291	0.0103914	0.925525	0.0165642	0.166181	0	0	NA	16	1300
8D4	NA	NA	0.00794572	0	0	0.0122031	0.831852	0.0058906	0.830829	0	0	NA	15.2	1300
8D5	YOL063C		0.0115465	0.0121042	0.843835	0.0110379	0.921114	0.0124142	0.57977	0	0	4	11.2	1300
8D6	YOL064C	MET22	0.00908681	0.0116047	0.879216	0.0106395	0.92639	0.00666722	0.919989	0	0	5	14.4	1500
8D7	YOL065C	INP54	0.0121329	0.0121888	0.836779	0.0120774	0.956426	0.0103263	0.531907	0	0	0	10.4	1200
8D8	YOL067C	RTG1	0.0103255	0.0116045	0.834754	0.00982003	0.97993	0.0097526	0.762226	0	0	6	15.2	1000
8D9	YOL068C	HST1	0.0118316	0.0115257	0.85717	0.0121543	0.84657	0.0148474	0.247889	0	0	7	11.2	1000
8D10	YOL070C		0.0121102	0.0125092	0.945106	0.0117359	0.976098	0.0102585	0.541394	0	0	0	11.2	1000
8D11	YOL071W		0.0134975	0.0144727	0.823899	0.0126454	0.913659	0.015477	0.303036	0	0	0	12	700
8D12	YOL072W		0.013222	0.0141975	0.8999	0.0123718	0.981982	0.00979986	0.226847	0	0	22	9.6	800
8E1	YOL075C		0.0107554	0.012339	0.98834	0.0135508	0.964571	0.00805872	0.715884	0	0	5	12	1000
8E2	YOL076W	12/1/99	0.00344137	0.00483477	0.855311	0.00479437	0.834167	0.00219139	1	0	0	23	21.3333	4000
8E3	YOL079W		0.0132568	0.012731	0.834413	0.0138279	0.807014	0.0135622	0.466571	0	0	4	11.2	1300
8E4	YOL080C		0.00999271	0.0142165	0.715593	0.0131691	0.789091	0.00649593	0.914651	0	0	4	12	1100
8E5	YOL081W	IRA2	0.00877085	0.0102441	0.84352	0.0101306	0.879392	0.00686276	0.900523	0	0	15	14.4	2300
8E6	YOL082W		0.0122522	0.0117897	0.807775	0.0127524	0.867466	0.00974087	0.59869	0	0	7	11.2	1300
8E7	YOL083W		0.012974	0.0141664	0.867588	0.0119668	0.976759	0.00979184	0.63281	0	0	4	11.2	1000
8E8	YOL084W		0.011581	0.0121325	0.848749	0.0129714	0.974181	0.0100473	0.716235	0	0	4	11.2	1000
8E9	YOL085C		0.011377	0.0142047	0.814617	0.0109734	0.983389	0.00978845	0.760799	0	0	4	10.4	1300
8E10	YPL274W	SAM3	0.0127682	0.0134627	0.807475	0.0121418	0.956923	0.00892113	0.669731	0	0	4	11.2	1000
8E11	YPL273W		0.0120177	0.0132678	0.793807	0.0140222	0.981393	0.00971394	0.729458	0	0	0	11.2	1000
8E12	YPL272C		0.0135067	0.0139502	0.897282	0.0130905	0.955371	0.0120441	0.604438	0	0	0	9.6	800
8F1	YPL271W	ATP15	0.00553616	0.00355361	1	0.0125223	0.828475	0	0	0	0	0	16.8	1400
8F2	YPL270W	MDL2	0.00785479	0.0104539	0.920062	0.0159128	0.819151	0.00447564	0.99357	0	0	4	15.2	1500
8F3	YPL269W	KAR9	0.0112075	0.0118992	0.913589	0.014274	0.860995	0.00880423	0.823936	0	0	0	14.4	1200
8F4	YPL267W		0.00903047	0.0118975	0.814485	0.013193	0.792011	0.00580182	0.787225	0	0	4	11.2	1300
8F5	NA	NA	0.013008	0.0142984	0.81206	0.0119313	0.908545	0.0101378	0.691138	0	0	NA	12.8	1200
8F6	YPL264C		0.0118474	0.0108111	0.949874	0.0131034	0.816647	0.00920791	0.249387	0	0	0	13.6	1100
8F7	YPL263C		0.0117015	0.0130239	0.957398	0.0121125	0.960092	0.0103056	0.724555	0	0	0	11.2	1000
8F8	YPL262W	FUM1	0.0105135	0.0118509	0.816552	0.0110056	0.947486	0.00908249	0.774034	0	0	0	10.4	1300
8F9	YPL260W		0.0123116	0.0130718	0.772671	0.0116349	0.940388	0.0116437	0.621903	0	0	4	11.2	1000
8F10	YPL261C		0.0102733	0.0104103	0.757903	0.0101399	0.7629	0.00786735	0.525768	0	0	4	14.4	1800
8F11	YPL259C	APM1	0.0122054	0.0124306	0.854263	0.0119882	0.88885	0.0108253	0.554625	0	0	4	11.2	1000
8F12	YPL258C	THI21	0.0120829	0.0133356	0.836785	0.0110454	0.936717	0.0146836	0.294025	0	0	0	10.4	700
8G1	YPL257W		0.0105588	0.0104653	0.962154	0.0106539	0.931178	0.0183849	0.234725	0	0	0	11.2	1300
8G2	YPL256C	CLN2	0.00543816	0.00304261	1	0.0140322	0.855003	0.00659077	0.954915	0	0	7	17.6	1000
8G3	YPL254W	HFI1	0.0113845	0.0105748	0.712621	0.0123285	0.991145	0	0	0	0	18	25.6	1500
8G4	YPL253C	VIK1	0.0103835	0.0100971	0.908786	0.014367	0.651529	0.0106867	0.7172	0	0	4	11.2	1300
8G5	NA	NA	0.0113101	0.0110143	0.968831	0.0116222	0.924141	0.0107095	0.408871	0	0	NA	10.4	1300
8G6	YPL249C		0.0118338	0.0118132	0.907977	0.0118544	0.842487	0.00954488	0.344473	0	0	4	11.2	1300
8G7	YPL248C	GAL4	0.0104695	0.0128943	0.899424	0.0127382	0.777987	0.0076635	0.743957	0	0	0	10.4	1200
8G8	YPL247C		0.0140896	0.0166736	0.783834	0.012199	0.958686	0.0109638	0.506215	0	0	0	11.2	1000
8G9	YPL246C		0.0132904	0.0137826	0.918293	0.0128321	0.85795	0.00899297	0.535335	0	0	4	11.2	900
8G10	YPL245W		0.0140774	0.0170173	0.838703	0.0120608	0.815848	0.0139996	0.76678	0	0	5	12	700
8G11	YPL244C		0.0116393	0.0120023	0.883837	0.0112976	0.903192	0.0100391	0.320381	0	0	0	11.2	1100
8G12	YPL241C	CIN2	0.0123405	0.0130942	0.961456	0.0116688	0.925924	0.00959423	0.326667	0	0	4	9.6	800
8H1	YPL240C	HSP82	0.0097584	0.0101194	0.94863	0.0094223	0.842513	0.00472906	0.186889	0	0	2	11.2	1400
8H2	NA	NA	0	0	0	0	0	0	0	0	0	NA	NA	NA
8H3	YPL239W	YAR1	0.0117681	0.0105092	0.949166	0.0133697	0.936424	0.00940581	0.442825	0	0	0	15.2	1000
8H4	YPL236C		0.0107911	0.0116356	0.929208	0.0100609	0.992742	0.00862961	0.467689	0	0	4	10.4	1500
8H5	YPL234C	TFP3	0.00584403	0.00482064	0.854756	0.00741906	0.840421	0	0	0	0	0	22	3500
8H6	YPL232W	SSO1	0.0118293	0.0106786	0.877032	0.0132578	0.944204	0.0117355	0.437686	0	0	2	11.2	1100
8H7	YPL230W	USV1	0.0116136	0.0105391	0.882554	0.012932	0.831246	0.00782411	0.673595	0	0	5	10.4	1300
8H8	YPL229W		0.0112008	0.0113239	0.908204	0.0110805	0.979047	0.00996925	0.629795	0	0	2	10.4	1300
8H9	YPL227C	ALG5	0.00964517	0.0123284	0.923802	0.0122669	0.996148	0.00673841	0.993666	0	0	0	11.2	1000
8H10	YPL226W		0.0133461	0.0132372	0.896816	0.0134568	0.891672	0.0108153	0.617181	0	0	0	11.2	900
8H11	YPL225W		0.0134715	0.0132492	0.870445	0.0137015	0.799716	0.00896191	0.597365	0	0	4	10.4	900
8H12	YPL223C	GRE1	0.0122342	0.0130082	0.988697	0.0115471	0.898485	0.0145297	0.176437	0	0	5	9.6	800
9A1	YPL222W		0.0122665	0.0129131	0.905557	0.0132906	0.883137	0.0108829	0.73566	0	0	0	11.2	900
9A2	YPL221W	BOP1	0.0111244	0.0131531	0.969634	0.0110165	0.916991	0.00972023	0.762445	0	0	4	11.2	1200
9A3	YPL220W	RPL1A	0.0117173	0.0128284	0.946042	0.0107834	0.947334	0.0101814	0.559668	0	0	0	11.2	1200
9A4	YPL219W	PCL8	0.0126134	0.0138496	0.812944	0.0115798	0.980491	0.0109708	0.292984	0	0	8	10.4	1200
9A5	YPL216W		0.0109667	0.0111596	0.936748	0.0107803	0.98869	0.0108846	0.408783	0	0	7	10.4	1300
9A6	YPL215W	CBP3	0.0131964	0.0123012	0.840176	0.0142322	0.998725	0.0107771	0.246442	0	0	7	11.2	900
9A7	YPL214C	THI6	0.0132718	0.0126503	0.880478	0.0139574	0.951528	0.0135519	0.281205	0	0	0	11.2	1000
9A8	YPL213W		0.0124778	0.0138717	0.83261	0.0113384	0.95509	0.00900556	0.392574	0	0	0	10.4	1100
9A9	NA	NA	0	0	0	0	0	0	0	0	0	NA	NA	NA
9A10	YPL212C	PUS1	0.0153493	0.0153983	0.801868	0.0153006	0.992884	0.0105277	0.338345	0	0	0	11.2	700
9A11	YPL208W		0.0124377	0.0146759	0.850779	0.0133656	0.990578	0.0101788	0.722457	0	0	4	9.6	800
9A12	YPL207W		0.0154181	0.0163177	0.880718	0.0146125	0.937405	0.013185	0.29324	0	0	5	9.6	800
9B1	YPL206C		0.0116055	0.0122099	0.918246	0.0110581	0.969362	0.0123974	0.60439	0	0	5	11.2	1200
9B2	YPL205C		0.00712187	0.0101521	0.944021	0.00937918	0.979322	0.00462714	0.997651	0	0	13	15.2	1900
9B3	YPL203W	PKA3	0.0113343	0.0106715	0.960132	0.0120849	0.872888	0.0052286	0.668794	0	0	4	14.4	1200
9B4	YPL202C		0.00894061	0.0111185	0.920593	0.0117825	0.978367	0.0062214	0.822594	0	0	0	14.4	1100
9B5	YPL201C		0.0120045	0.0132919	0.869484	0.0109444	0.98471	0.0121536	0.530888	0	0	4	13.6	1100
9B6	YPL200W		0.0111132	0.0124454	0.844534	0.0114015	0.93662	0.00981455	0.760968	0	0	0	13.6	1000
9B7	YPL199C		0.0130728	0.0130343	0.829306	0.0131114	0.965792	0.0108156	0.692542	0	0	0	11.2	1200
9B8	YPL198W	RPL7B	0.0127968	0.0142797	0.865792	0.0115929	0.921623	0.0115313	0.597288	0	0	4	12.8	1200
9B9	YPL197C		0.0125025	0.0121994	0.952289	0.0128211	0.983614	0.0103034	0.41753	0	0	4	11.2	1000
9B10	YPL196W		0.0123941	0.0149248	0.962104	0.0105972	0.95657	0.00895851	0.692321	0	0	4	10.4	1200
9B11	NA	NA	0.0131457	0.0150272	0.884636	0.0116829	0.981746	0.0113921	0.353891	0	0	NA	12.8	1000
9B12	NA	NA	0.00910086	0.00962881	0.992023	0.00862779	0.968646	0.018602	0.169114	0	0	NA	11.2	800
9C1	YPL193W	RSA1	0.0072228	0.0110337	0.952623	0.0101258	0.924541	0.00442553	0.933706	0	0	0	20.8	1300
9C2	YPL192C		0.00974258	0.00977265	0.98539	0.0100104	0.967503	0.00946041	0.730415	0	0	0	13.6	1400
9C3	YPL191C		0.0119418	0.0122283	0.966554	0.0116685	0.845687	0.0101449	0.695292	0	0	5	13.6	1000
9C4	YPL189W		0.0117884	0.0125237	0.85834	0.0111347	0.933781	0.00836449	0.691499	0	0	0	11.2	1200
9C5	YPL188W	POS5	0.0104254	0.0104254	0.765509	0.00745841	0.663902	0.00673133	0.392165	0	0	15	15.2	2300
9C6	YPL187W	MF(ALPHA)1	0.0128364	0.0160326	0.957375	0.0107027	0.9859	0.00808083	0.532453	0	0	0	12	1000
9C7	YPL185W		0.0110221	0.01158	0.922827	0.0105155	0.944771	0.0117687	0.381883	0	0	0	10.4	1200
9C8	YPL186C		0.0126198	0.0139428	0.906153	0.0115261	0.979403	0.012483	0.510731	0	0	0	11.2	1000
9C9	YPL184C		0.0116116	0.0110601	0.960039	0.0122209	0.890408	0.019697	0.211431	0	0	0	12	1000
9C10	YPL181W		0.0110789	0.0138119	0.925053	0.0115303	0.961311	0.00895611	0.721889	0	0	9	11.2	1000
9C11	YPL182C		0.0138915	0.0136141	0.860553	0.0141803	0.870179	0.0120848	0.338424	0	0	10	11.2	900
9C12	YPL180W		0.0104588	0.0109269	0.901778	0.010029	0.968725	0.00929817	0.379817	0	0	10	11.2	1400
9D1	YPL179W	PPQ1	0.011277	0.0123101	0.966084	0.0114157	0.970203	0.0102886	0.702344	0	0	0	11.2	1200
9D2	YPL178W	MUD13	0.0120613	0.0124458	0.930605	0.0116999	0.846642	0.00708194	0.698219	0	0	7	13.6	1000
9D3	NA	NA	0.0118113	0.0103577	0.941853	0.0137395	0.815248	0.0109152	0.383946	0	0	NA	15.2	1200
9D4	NA	NA	0.0129133	0.0129133	0.919592	0.0134331	0.526483	0.00785535	0.423028	0	0	NA	13.6	1100
9D5	YPL174C	NIP100	0.0106515	0.0110021	0.953202	0.0103225	0.940006	0.0108764	0.637755	0	0	7	15.2	1300
9D6	YPL173W	MRPL40	0.0115074	0.0117114	0.85625	0.0117835	0.964226	0.0110557	0.751699	0	0	0	12	1100
9D7	YPL172C	COX10	0.0111345	0.0118132	0.98284	0.0105295	0.932881	0.0147905	0.245946	0	0	4	16	800
9D8	YPL171C	OYE3	0.0120336	0.0145312	0.889684	0.0102687	0.994649	0.0140991	0.505404	0	0	4	11.2	900
9D9	YPL170W		0.00451059	0.00450309	0.984084	0.00451812	0.988727	0.00771786	0.46478	0	0	22	7.6	2900
9D10	YPL168W		0.0127282	0.0142678	0.8305	0.0114884	0.988449	0.0110208	0.656098	0	0	4	11.2	900
9D11	YPL167C	REV3	0.00944659	0.00993373	0.954627	0.009005	0.909686	0.00755216	0.166524	0	0	18	6.4	2400
9D12	YPL166W		0.0115446	0.0143662	0.882496	0.00964944	0.974624	0.0100564	0.636593	0	0	4	10.4	1100
9E1	YPL165C		0.0103426	0.0123105	0.977606	0.0106165	0.974711	0.00872313	0.739478	0	0	7	11.2	1200
9E2	YPL164C		0.00915196	0.0114866	0.927437	0.0110564	0.926964	0.00665356	0.951764	0	0	4	15.2	1300
9E3	YPL163C	SVS1	0.00955872	0.0124174	0.862739	0.0117535	0.858387	0.00674601	0.968679	0	0	7	15.2	1200
9E4	YPL162C		0.00896638	0.0113463	0.894212	0.0116049	0.90021	0.00623915	0.901567	0	0	4	13.6	1300
9E5	YPL161C	BEM4	0.0109577	0.0153058	0.445148	0.0109577	0.861739	0.0107768	0.668315	0	0	4	20	1000
9E6	YPL159C		0.0103442	0.0118867	0.831503	0.0105511	0.974747	0.00899978	0.903538	0	0	0	11.2	1300
9E7	YPL157W		0.0124553	0.0131854	0.877194	0.0118018	0.860085	0.0116134	0.676886	0	0	0	14.4	1300
9E8	YPL156C		0.0137853	0.0138927	0.817008	0.0136796	0.833473	0.0114297	0.570751	0	0	0	12.8	900
9E9	YPL155C	KIP2	0.0120612	0.0108494	0.875873	0.0135778	0.828425	0.0104728	0.679407	0	0	0	11.2	1300
9E10	YPL154C	PEP4	0.0135144	0.0127318	0.940588	0.0143995	0.941645	0.0150019	0.239158	0	0	4	11.2	1000
9E11	YPL152W	RRD2	0.0114748	0.0128088	0.849504	0.0103925	0.903333	0.00904251	0.257503	0	0	0	15.2	1000
9E12	YPL150W		0.0139992	0.0145633	0.919777	0.0134771	0.979924	0.0109546	0.332307	0	0	0	9.6	800
9F1	YPL149W	APG5	0.0105354	0.0113815	0.935626	0.0098065	0.985813	0.00902295	0.649452	0	0	4	11.2	1300
9F2	YPL147W	PXA1	0.00906738	0.0119696	0.791277	0.0116869	0.954411	0.00618256	0.999784	0	0	4	13.6	1000
9F3	YPL145C	KES1	0.00896605	0.00930055	0.948524	0.0115567	0.866787	0.00711515	0.973666	0	0	0	15.2	1200
9F4	YPL144W	SNR17B	0.0108004	0.0103423	0.994461	0.011301	0.865521	0.00751016	0.638431	0	0	0	15.2	1300
9F5	NA	NA	0.00912164	0.0118753	0.852581	0.0111644	0.872357	0.00644707	0.952385	0	0	NA	16	1000
9F6	YPL140C	MKK2	0.0106062	0.012707	0.847275	0.00910147	0.982634	0.0183961	0.208355	0	0	7	12.8	1300
9F7	YPL139C	UME1	0.0118464	0.0121708	0.874612	0.014987	0.845184	0.00958279	0.787625	0	0	0	11.2	1200
9F8	YPL138C		0.0120864	0.0131641	0.895292	0.0111718	0.836684	0.010824	0.442275	0	0	7	14.4	1000
9F9	YPL136W		0.0130275	0.0133038	0.742011	0.0127624	0.875471	0.0103276	0.531998	0	0	8	10.4	1200
9F10	YPL135W	ISU1	0.0122292	0.0122594	0.772421	0.0121992	0.892841	0.0105352	0.600983	0	0	7	12	1100
9F11	YPL133C		0.0123811	0.0128739	0.917585	0.0119248	0.997776	0.0112997	0.425496	0	0	4	11.2	1000
9F12	YPL130W		0.013002	0.0135394	0.851144	0.0125056	0.95705	0	0	0	0	4	11.2	1100
9G1	YPL129W	ANC1	0.0106132	0.0109533	0.943847	0.0106011	0.939343	0.0103049	0.756878	0	0	22	11.2	1300
9G2	YPL127C	HHO1	0.00911582	0.00986902	0.972716	0.0120622	0.972877	0.00690287	0.889549	0	0	7	12.8	1600
9G3	YPL125W		0.00927605	0.0109809	0.86768	0.0124503	0.991879	0.00657778	0.98907	0	0	0	16	1100
9G4	YPL123C		0.0084718	0.00966806	0.865574	0.0114738	0.846029	0.00611517	0.854854	0	0	7	13.6	1300
9G5	NA	NA	0.0112687	0.0106628	0.984305	0.0119475	0.935289	0.0117505	0.619312	0	0	NA	13.6	1100
9G6	YPL120W	VPS30	0.0107779	0.0116799	0.751848	0.0100052	0.99747	0.0110915	0.53303	0	0	8	14.4	1200
9G7	YPL119C	DBP1	0.00937265	0.012716	0.868976	0.0115239	0.957485	0.00646567	0.936873	0	0	0	11.2	1200
9G8	YPL118W	MRP51	0.0122097	0.0120659	0.820094	0.0123569	0.862458	0.02373	0.130499	0	0	0	15.2	1100
9G9	YPL116W	HOS3	0.0126436	0.012721	0.978068	0.012567	0.926709	0.011827	0.278647	0	0	4	10.4	1200
9G10	YPL115C	BEM3	0.0130758	0.0121229	0.848285	0.0141914	0.859856	0.0129691	0.549398	0	0	8	11.2	1000
9G11	YPL114W		0.0131185	0.0138479	0.859328	0.0124621	0.968788	0.00997228	0.352198	0	0	4	10.4	1100
9G12	YPL113C		0.0129252	0.0135144	0.879407	0.0123853	0.972797	0.0104057	0.647731	0	0	4	9.6	800
9H1	YPL112C		0.00984924	0.0104972	0.866349	0.0112558	0.889514	0.00829977	0.803631	0	0	4	11.2	1200
9H2	NA	NA	0	0	0	0	0	0	0	0	0	NA	NA	NA
9H3	YPL111W	CAR1	0.010515	0.0104534	0.928989	0.0105773	0.97845	0.00921792	0.694076	0	0	0	15.2	1200
9H4	YPL110C		0.0100136	0.0114508	0.910001	0.00983507	0.981286	0.00904271	0.791654	0	0	0	11.2	1300
9H5	YPL109C		0.00817139	0.0107931	0.96831	0.010193	0.967205	0.00566972	0.879396	0	0	0	13.6	1300
9H6	YPL108W		0.0117145	0	0	0.0117145	0.961042	0.0107433	0.664237	0	0	0	15.2	1200
9H7	YPL107W		0.00915128	0.0107889	0.928452	0.0109715	0.980805	0.00694494	0.834769	0	0	0	11.2	1300
9H8	YPL106C	SSE1	0.00848087	0.00945488	0.9897	0.00975806	0.989637	0.00687322	0.802317	0	0	10	16.8	1800
9H9	YPL105C		0.0112677	0.0110825	0.952188	0.0114593	0.829078	0.00751171	0.621729	0	0	8	13.6	1400
9H10	YPL104W	MSD1	0.0123119	0.0126911	0.992562	0.0119546	0.832125	0	0	0	0	0	16	1000
9H11	YPL103C		0.010558	0.0106763	0.934774	0.0104424	0.9744	0	0	0	0	8	12.8	1200
9H12	YPL101W		0.010097	0.00989351	0.861665	0.0103091	0.939342	0.00954318	0.410569	0	0	7	10.4	1700
10A1	YPL102C		0.00818416	0.0102296	0.896028	0.00954789	0.977914	0.0060949	0.895749	0	0	5	12	1700
10A2	YPL100W		0.0117462	0.0133141	0.930617	0.0105088	0.98557	0.0105317	0.598624	0	0	0	12	1000
10A3	YPL099C		0.0123325	0.0133498	0.858228	0.0114593	0.930946	0.0101005	0.672152	0	0	5	11.2	1200
10A4	YPL098C		0.0114625	0.01143	0.97033	0.0114951	0.987706	0.0100345	0.632936	0	0	6	11.2	1200
10A5	YPL097W	MSY1	0.0103961	0.0101491	0.892767	0.0106555	0.98464	0.00754162	0.379085	0	0	6	18.4	1100
10A6	YPL096W		0.0121777	0.0133602	0.908869	0.0124626	0.886673	0.0109573	0.711737	0	0	0	11.2	1000
10A7	YPL095C		0.0125637	0.0130817	0.841651	0.0120852	0.962305	0.0121139	0.60534	0	0	0	11.2	1000
10A8	YPL092W	SSU1	0.0126978	0.0136539	0.838243	0.0118669	0.992872	0.011208	0.570564	0	0	2	11.2	1000
10A9	YBR174C		0.013594	0.015369	0.904923	0.0121866	0.974582	0.0111662	0.564825	0	0	0	11.2	1000
10A10	NA	NA	0	0	0	0	0	0	0	0	0	NA	NA	NA
10A11	YBR175W		0.0124869	0.0146762	0.969503	0.010866	0.964863	0.010332	0.526124	0	0	0	11.2	1000
10A12	YBR176W	ECM31	0.0131819	0.0160334	0.828562	0.0111915	0.944966	0.0157778	0.200587	0	0	0	9.6	800
10B1	YBR177C		0.0119293	0.0133505	0.95328	0.0107815	0.921627	0.0119587	0.57054	0	0	0	12	1000
10B2	YBR178W		0.00838472	0.0109645	0.915191	0.0110834	0.955659	0.00567004	0.851601	0	0	4	11.2	1300
10B3	YBR179C	FZO1	0.00894195	0.011098	0.965791	0.0108004	0.892947	0.00654441	0.963615	0	0	0	20	1200
10B4	YBR180W		0.0111405	0.010942	0.952645	0.0113462	0.906812	0.0126494	0.516715	0	0	6	16	1000
10B5	YBR181C	RPS6B	0.0115547	0.0123244	0.997872	0.012267	0.977943	0.0103118	0.754934	0	0	0	18.4	800
10B6	YBR182C	SMP1	0.0112329	0.0130122	0.965855	0.0112765	0.959079	0.00984826	0.840064	0	0	5	13.6	1000
10B7	YBR183W		0.0117508	0.0116464	0.977484	0.0118571	0.923411	0.0105142	0.694346	0	0	0	11.2	1200
10B8	YBR184W		0.0119064	0.0136369	0.803995	0.0113044	0.956472	0.0110898	0.832191	0	0	5	12	1000
10B9	YBR185C	MBA1	0.0105879	0.0121282	0.945307	0.0105936	0.970033	0.00939029	0.840364	0	0	0	11.2	1200
10B10	YBR186W	PCH2	0.012373	0.012605	0.975701	0.0121493	0.957621	0.0097636	0.270525	0	0	0	11.2	1000
10B11	NA	NA	0.0134743	0.0129861	0.913059	0.0140006	0.856746	0.0144308	0.273096	0	0	NA	11.2	1000
10B12	NA	NA	0.014644	0.014644	0.956268	0	0	0.0150785	0.564001	0	0	NA	12	500
10C1	YBR194W		0.0119331	0.0128119	0.831694	0.0111671	0.939199	0	0	0	0	8	20.8	1500
10C2	YBR195C	MSI1	0.00951902	0.00954345	0.913357	0.00949471	0.952021	0.00426261	0.381908	0	0	16	12	2100
10C3	YBR197C		0.00826201	0.00993054	0.974517	0.0105241	0.931662	0.00597414	0.95511	0	0	0	10.4	1500
10C4	YBR199W	KTR4	0.011291	0.0116584	0.943291	0.010946	0.978776	0.0104484	0.69572	0	0	4	11.2	1200
10C5	YBR200W	BEM1	0.00720357	0.0105474	0.881257	0.00979446	0.947829	0.00455475	0.997208	0	0	17	16.8	1800
10C6	YBR201W	DER1	0.0107996	0.0118807	0.987774	0.0113642	0.939124	0.00946778	0.730403	0	0	0	11.2	1200
10C7	YBR203W		0.0110379	0.0121908	0.983495	0.0133206	0.949831	0.00871923	0.834254	0	0	0	12	1000
10C8	YBR204C		0.0120497	0.0155231	0.794998	0.0111658	0.970642	0.0105275	0.709403	0	0	0	12	1000
10C9	YBR205W	KTR3	0.0127585	0.0120348	0.963296	0.0135747	0.919001	0.0149593	0.284813	0	0	0	13.6	800
10C10	YBR206W		0.0123533	0.011403	0.97554	0.0134763	0.933118	0.00942034	0.380163	0	0	0	11.2	1000
10C11	YBR207W	FTH1	0.0135315	0.0144294	0.763832	0.0127389	0.961774	0.00885341	0.509526	0	0	4	11.2	900
10C12	YBR208C	DUR1,2	0.0142158	0.0145557	0.881374	0.0138913	0.97922	0.0153148	0.234271	0	0	0	10.4	600
10D1	YBR209W		0.0110273	0.0107047	0.981314	0.01137	0.960491	0.00871419	0.690194	0	0	0	11.2	1300
10D2	YBR210W		0.0108129	0.0120404	0.962093	0.0121252	0.864813	0.00893499	0.825852	0	0	4	11.2	1200
10D3	NA	NA	0.00927781	0.0114644	0.863116	0.0105024	0.995649	0.00709674	0.796379	0	0	NA	16	1000
10D4	NA	NA	0.0110052	0.0131749	0.722721	0.0128913	0.781115	0.00839447	0.876361	0	0	NA	11.2	1200
10D5	YBR214W	SDS24	0.0123026	0.0120641	0.880188	0.0125507	0.948577	0.00978422	0.699072	0	0	0	13.6	1100
10D6	YBR215W	HPC2	0.0103906	0.0116071	0.932489	0.0109598	0.860039	0.00898261	0.860374	0	0	6	10.4	1500
10D7	YBR216C		0.0112969	0.0115558	0.93781	0.0124362	0.790418	0.0101406	0.814673	0	0	0	12	1000
10D8	YBR217W	APG12	0.0111083	0.012639	0.922254	0.0133677	0.925513	0.00861031	0.74321	0	0	0	12	1000
10D9	YBR218C	PYC2	0.0125693	0.0124855	0.906007	0.0150945	0.877134	0.0108303	0.780749	0	0	0	12	700
10D10	YBR219C		0.0115919	0.0106269	0.985509	0.0127496	0.913887	0.010579	0.583763	0	0	0	11.2	1000
10D11	YBR220C		0.0116924	0.0124626	0.913186	0.013358	0.970611	0.00985467	0.762871	0	0	0	11.2	1000
10D12	YBR221C	PDB1	0.0118434	0.0122318	0.901739	0.011479	0.876385	0.00932423	0.683466	0	0	8	12.8	1200
10E1	YBR222C	FAT2	0.0124913	0.013469	0.993692	0.0116459	0.992657	0.0106162	0.537045	0	0	0	10.4	800
10E2	YBR223C		0.00866	0.0105132	0.981323	0.0110576	0.919456	0.00621634	0.928964	0	0	0	15.2	1200
10E3	YBR224W		0.0110673	0.0123087	0.809141	0.0111289	0.948208	0.0100031	0.756034	0	0	0	15.2	1200
10E4	YBR225W		0.0126434	0.013213	0.981348	0.0121208	0.973115	0.011212	0.681518	0	0	0	13.6	1000
10E5	YBR226C		0.0105167	0.0115613	0.868753	0.0115011	0.984536	0.00894315	0.733204	0	0	0	11.2	1300
10E6	YBR227C		0.010188	0.0113756	0.889483	0.00946543	0.978444	0.00990984	0.806495	0	0	0	12.8	1400
10E7	YBR228W		0.0107316	0.0134912	0.87518	0.0114696	0.971049	0.00845743	0.874841	0	0	0	11.2	1200
10E8	YBR229C	ROT2	0.0123213	0.0125521	0.859864	0.0146309	0.95281	0.0104752	0.762931	0	0	0	12	1000
10E9	YBR230C		0.0130948	0.0134557	0.98052	0.0127529	0.921907	0.0119883	0.569388	0	0	0	12	1000
10E10	YBR231C		0.00788057	0.0097227	0.978717	0.00909664	0.909253	0.00595592	0.986759	0	0	29	8	2400
10E11	YBR233W	PBP2	0.0163303	0.0158284	0.714228	0.0168651	0.859356	0.0083178	0.573266	0	0	0	11.2	900
10E12	YBR235W		0.0131851	0.0133439	0.853048	0.0146194	0.987969	0.0118784	0.746467	0	0	0	10.4	800
10F1	YBR238C		0.013732	0.012773	0.962414	0.0114593	0.912547	0.0188991	0.966018	0	0	0	12	900
10F2	YBR239C		0.0124278	0.0138122	0.886838	0.0116949	0.975351	0.0119779	0.705609	0	0	0	13.6	1000
10F3	YBR240C	THI2	0.0119631	0.0191335	0.679269	0.0121857	0.841258	0.0117485	0.882824	0	0	5	16	900
10F4	YBR241C		0.0118681	0.0134929	0.882969	0.0107683	0.971828	0.0116551	0.942845	0	0	0	13.6	1000
10F5	NA	NA	0.0119843	0.0124546	0.981195	0.0106945	0.984115	0.0130668	0.901312	0	0	NA	11.2	1200
10F6	YBR244W		0.00948277	0.00999296	0.946586	0.0102651	0.894797	0.00841215	0.96113	0	0	15	8.8	2100
10F7	YBR245C	ISW1	0.0112404	0.011762	0.752572	0.0113966	0.898956	0.0106238	0.890953	0	0	12	12	1200
10F8	YBR246W		0.010829	0.0107533	0.972109	0.0112124	0.995452	0.0105428	0.807286	0	0	0	16	1000
10F9	YBR248C	HIS7	0.00986106	0.0100623	0.858663	0.00932346	0.897748	0.0102469	0.887023	0	0	0	16	1700
10F10	YBR249C	ARO4	0.0107005	0.0125784	0.906803	0.012269	0.972939	0.00837848	0.794739	0	0	4	11.2	1200
10F11	YBR250W		0.012418	0.0136558	0.861078	0.0153178	0.906376	0.00970194	0.877542	0	0	5	11.2	900
10F12	YBR251W	MRPS5	0.0117422	0	0	0.0117422	0.947779	0	0	0	0	0	16	1000
10G1	YBR255W		0.00519184	0.00620808	0.909217	0.00446151	0.999855	0.00473276	0.468248	0	0	18	12	2700
10G2	YBR258C		0.0109184	0.0101628	0.878903	0.0112402	0.955655	0.0114415	0.921069	0	0	4	14.4	1100
10G3	YBR259W		0.0113442	0.0107893	0.964016	0.0119594	0.978216	0.0239968	0.248733	0	0	0	13.6	1000
10G4	YBR260C		0.0133989	0.0179678	0.769192	0.0106825	0.998212	0.0269239	0.482093	0	0	0	13.6	1000
10G5	NA	NA	0.0144689	0.0117918	0.626509	0.0132064	0.949369	0.0159984	0.903172	0	0	NA	13.6	1000
10G6	YBR262C		0.0102449	0.0126464	0.661597	0.0113781	0.961692	0.00931702	0.897236	0	0	0	14.4	1000
10G7	YBR263W	SHM1	0.011275	0.0117154	0.768886	0.0108665	0.938488	0.00903756	0.439047	0	0	0	14.4	1000
10G8	YBR264C		0.0100801	0.0143203	0.614037	0.0129019	0.94555	0.00827112	0.889268	0	0	0	15.2	900
10G9	YBR266C		0.0131639	0.0143453	0.876824	0.0121623	0.949574	0.00981758	0.677449	0	0	0	23.2	600
10G10	YBR267W		0.0129395	0.0156195	0.732891	0.0110446	0.96298	0.0181522	0.304602	0	0	7	27.2	300
10G11	YBR268W	MRPL37	0.0109713	0.0117045	0.905269	0.0103245	0.99355	0	0	0	0	0	22.4	1300
10G12	YDR049W		0.00977576	0.010737	0.877203	0.00915222	0.94355	0.009571	0.803654	0	0	18	9.6	1500
10H1	YDR050C	TPI1	0.00931292	0.0105648	0.96179	0.0106267	0.955598	0.00749756	0.974794	0	0	0	11.2	1200
10H2	NA	NA	0	0	0	0	0	0	0	0	0	NA	NA	NA
10H3	YDR051C		0.012708	0.0136191	0.657413	0.0132939	0.930629	0.0121715	0.96385	0	0	0	12	1000
10H4	YDR055W	PST1	0.011234	0.0102477	0.944059	0.011173	0.980333	0.0125061	0.987678	0	0	0	11.2	1200
10H5	YDR056C		0.0107498	0.0104791	0.97629	0.0108517	0.994219	0.0109295	0.97131	0	0	0	11.2	1200
10H6	YDR057W		0.0118287	0.0102862	0.961329	0.0122721	0.961411	0.0133483	0.752197	0	0	0	13.6	1000
10H7	YDR059C	UBC5	0.0121072	0.0115356	0.924472	0.0112481	0.971806	0.0138514	0.709246	0	0	0	14.4	1000
10H8	YDR061W		0.0128149	0.0128697	0.761116	0.0153058	0.926661	0.010981	0.793545	0	0	0	12	900
10H9	YDR063W		0.0123092	0.0126525	0.919922	0.0119841	0.93071	0.00739579	0.586137	0	0	0	11.2	1200
10H10	YDR065W		0.00962604	0.0103203	0.963895	0.00973509	0.987251	0.00892561	0.945427	0	0	0	14.4	1400
10H11	YDR066C		0.0120946	0.011839	0.926065	0.0147828	0.856942	0.0104241	0.870161	0	0	0	11.2	900
10H12	YDR067C		0.0117429	0.0107798	0.918545	0.0106013	0.985079	0.014624	0.800139	0	0	10	11.2	900
11A1	YDR068W	DOS2	0.0120317	0.0123972	0.92964	0.0116871	0.951745	0.0596447	0.254005	0	0	4	12.8	500
11A2	YDR069C	DOA4	0.0104342	0.0109518	0.868261	0.0095807	0.971414	0.0108896	0.843245	0	0	13	12	1300
11A3	YDR070C		0.0130042	0.0131135	0.809153	0.0128968	0.940649	0.0172224	0.513678	0	0	0	12	1000
11A4	YDR072C	IPT1	0.0123959	0.0118586	0.889891	0.0125576	0.950664	0.0128113	0.86753	0	0	0	12	1000
11A5	YDR073W	SNF11	0.0128895	0.0117095	0.903276	0.014334	0.783755	0.0508345	0.595415	0	0	0	12.8	700
11A6	YDR075W	PPH3	0.00629095	0.00933312	0.892197	0.00677985	0.937148	0.00449976	0.899443	0	0	19	11.2	2700
11A7	YDR076W	RAD55	0.00357612	0.00459569	0.86377	0.00473467	0.882184	0.00243846	1	0	0	30	15.3333	4500
11A8	YDR077W	SED1	0.0149023	0.0136949	0.968958	0.0155701	0.829697	0.0156091	0.963434	0	0	0	12	700
11A9	YDR078C	PUN1	0.00836826	0.00944269	0.994146	0.00827191	0.969479	0.00759278	0.910835	0	0	18	12.8	2100
11A10	YDR079W	PET100	0.0129922	0.0136008	0.96362	0.0113386	0.972323	0.0144531	0.774676	0	0	0	13.6	900
11A11	NA	NA	0.01424	0.01424	0.888541	0	0	0	0	0	0	NA	16	900
11A12	YDR080W	VPS41	0.0102669	0.0118246	0.859986	0.010592	0.969318	0.00883216	0.936432	0	0	7	11.2	1100
11B1	YDR083W		0.0137527	0.0141917	0.886782	0.0133401	0.946648	-0.012982	0.217693	0	0	0	14.4	700
11B2	YDR084C		0.0115814	0.0116281	0.936179	0.0116427	0.986863	0.0114749	0.854052	0	0	0	11.2	1200
11B3	YDR085C	AFR1	0.011375	0.0119307	0.834548	0.0108688	0.937038	-0.541429	0.000616413	0	0	0	14.4	1000
11B4	YDR089W		0.0125911	0.0112822	0.905952	0.0142437	0.910266	0.127602	0.0922584	0	0	0	15.2	600
11B5	YDR090C		0.0126445	0.0112047	0.909716	0.014509	0.929459	-0.025562	0.183158	0	0	0	14.4	800
11B6	YDR092W	UBC13	0.00487032	0.0111525	0.845758	0.0109513	0.924685	0.00229887	1	0	0	30	14.4	1500
11B7	YDR093W		0.0128974	0.0122248	0.936962	0.0136483	0.933914	0.0166991	0.667644	0	0	0	12	1000
11B8	YDR094W		0.0129519	0.0122836	0.972436	0.011942	0.92613	0.0150425	0.821347	0	0	0	12	900
11B9	YDR095C		0.0138185	0.0145103	0.9496	0.0135057	0.909758	0.0134879	0.811549	0	0	0	12	900
11B10	YDR096W	GIS1	0.0140995	0.0157354	0.91226	0.0127718	0.906275	0.0462749	0.102681	0	0	0	12	700
11B11	NA	NA	0.0119902	0.0129191	0.87316	0.011186	0.982633	0.0155612	0.683005	0	0	NA	12	900
11B12	NA	NA	0.0123448	0.0145535	0.861936	0.0107181	0.985313	0.0255956	0.635803	0	0	NA	12.8	400
11C1	YDR099W	BMH2	0.0134068	0.0133559	0.927105	0.0134581	0.940781	-0.0118007	0.134903	0	0	0	12.8	700
11C2	YDR100W		0.0124123	0.0131994	0.846655	0.0117139	0.987043	-0.0833408	0.0529821	0	0	0	12	1000
11C3	YDR101C		0.0108567	0.0108969	0.944092	0.0115867	0.982131	0.0101779	0.761837	0	0	0	16	900
11C4	YDR102C		0.0111926	0.0109484	0.90265	0.0114478	0.95668	-0.00429627	0.230397	0	0	0	13.6	1000
11C5	YDR103W	STE5	0.0128254	0.0133963	0.72349	0.0123012	0.890242	0.0229106	0.529071	0	0	0	12	1000
11C6	YDR104C		0.0125841	0.0119828	0.92003	0.01195	0.975159	0.0140328	0.918034	0	0	0	13.6	1000
11C7	YDR105C		0.0149632	0.0124783	0.914457	0.0158834	0.806973	0.0174236	0.713169	0	0	0	12	900
11C8	YDR107C		0.0132238	0.0135007	0.955098	0.0132708	0.872583	0.0129131	0.744674	0	0	0	14.4	700
11C9	YDR108W	GSG1	0.012247	0.0119621	0.910143	0.0125457	0.886601	-0.0958748	0.00903854	0	0	0	14.4	700
11C10	YDR109C		0.0153057	0.0133964	0.931899	0.0136392	0.969479	0.0208156	0.8105	0	0	4	12	700
11C11	YDR110W	FOB1	0.0120574	0.0129658	0.938603	0.011268	0.952381	-0.0683593	0.0302328	0	0	0	11.2	900
11C12	YDR111C		0.012909	0.0133249	0.891502	0.0125182	0.974178	0.0191606	0.415935	0	0	0	10.4	700
11D1	YDR112W		0.0131218	0.0144163	0.82649	0.0120406	0.97029	0.0389013	0.230952	0	0	0	11.2	900
11D2	YDR114C		0.0101945	0.0102266	0.847478	0.0101626	0.989354	-0.0352052	0.0215417	0	0	0	19.2	1200
11D3	NA	NA	0.0112143	0.0104867	0.946219	0.0100425	0.995435	0.0137777	0.775954	0	0	NA	20	1000
11D4	NA	NA	0.0109654	0.0110875	0.938378	0.010846	0.943976	0.0119695	0.0704256	0	0	NA	13.6	1000
11D5	YDR117C		0.0111274	0.0105831	0.932159	0.0117306	0.985544	0.0164381	0.48497	0	0	4	14.4	1000
11D6	YDR119W		0.0125138	0.0120301	0.862126	0.013038	0.912731	0.0143892	0.246827	0	0	0	13.6	1000
11D7	YDR120C	TRM1	0.0111616	0.0116559	0.874506	0.0107076	0.983504	0.0146404	0.62125	0	0	0	14.4	1000
11D8	YDR121W		0.0124874	0.0108068	0.936609	0.014787	0.958483	0.0175565	0.559991	0	0	0	13.6	1000
11D9	YDR122W	KIN1	0.0137159	0.013931	0.736899	0.0135075	0.928778	0.0354717	0.129005	0	0	0	12	900
11D10	YDR123C	INO2	0.0122138	0.0111883	0.916539	0.0134463	0.922323	-0.0589701	0.0211155	0	0	0	12.8	700
11D11	YDR124W		0.0133025	0.0158259	0.623402	0.0133025	0.942178	0.0227319	0.249253	0	0	0	11.2	900
11D12	YDR125C	ECM18	0.0148561	0.0144753	0.913515	0.0152576	0.807531	0.0211102	0.533307	0	0	0	11.2	500
11E1	YDR126W		0.0126125	0.0143105	0.915305	0.0112747	0.908123	0.0251981	0.518332	0	0	0	14.4	700
11E2	YDR127W	ARO1	0.00363999	0.00478736	0.839747	0.00693037	0.987811	0.00212313	1	0	0	0	23.2	2300
11E3	YDR128W		0.0118648	0.0128094	0.83521	0.01105	0.987159	0.0281724	0.22523	0	0	0	16	900
11E4	YDR129C	SAC6	0.0129712	0.0136027	0.957416	0.0123957	0.958258	0.0414476	0.174146	0	0	0	14.4	700
11E5	YDR130C		0.0103469	0.0115139	0.74448	0.0112671	0.980312	0.00874617	0.81467	0	0	0	14.4	1000
11E6	YDR131C		0.0131891	0.013138	0.756509	0.0132406	0.955988	0.0135921	0.654148	0	0	0	12	1000
11E7	YDR132C		0.0122403	0.0144675	0.693981	0.0122403	0.984273	0.0129484	0.629164	0	0	0	12	1000
11E8	YDR133C		0.0118165	0.0121957	0.88357	0.0114602	0.953869	0.012588	0.493376	0	0	0	11.2	1200
11E9	YDR134C		0.0133508	0.012365	0.959609	0.0145074	0.720804	0.0195892	0.265368	0	0	0	13.6	1000
11E10	YDR135C	YCF1	0.0145395	0.0148302	0.838997	0.0142601	0.78622	0.0148483	0.332499	0	0	0	14.4	700
11E11	YDR136C		0.0126293	0.0102343	0.983501	0.0164876	0.963583	0.0816247	0.0111082	0	0	0	17.6	500
11E12	YDR137W	RGP1	0.0135717	0.0125	0.828834	0.0148443	0.883335	0.0268745	0.225951	0	0	5	14.4	700
11F1	YPR021C		0.0118916	0.01303	0.967793	0.0109361	0.991995	-0.0202689	0.221874	0	0	5	12	700
11F2	YDR139C	RUB1	0.0106218	0	0	0.00974267	0.959239	0.0116753	0.832499	0	0	0	17.6	1300
11F3	YDR140W		0.0112033	0.0116403	0.927311	0.010798	0.987264	0.0352021	0.391986	0	0	0	11.2	1200
11F4	YDR142C	PEX7	0.0114323	0.0110073	0.767058	0.0118916	0.937148	0.0229717	0.358403	0	0	4	13.6	1100
11F5	NA	NA	0.012543	0.0133888	0.771041	0.0117977	0.978007	0.035872	0.163562	0	0	NA	13.6	1000
11F6	YDR144C	MKC7	0.0105599	0.0113472	0.868632	0.00987473	0.973208	0.00961992	0.569689	0	0	10	14.4	1400
11F7	YDR146C	SWI5	0.0116902	0.0108927	0.934362	0.0126136	0.981618	0.0127862	0.529485	0	0	7	13.6	1000
11F8	YDR338C		0.0140842	0.0146332	0.712966	0.0135749	0.899033	0.0174419	0.0627573	0	0	4	13.6	1000
11F9	YDR340W		0.0127652	0.0125437	0.894755	0.0129947	0.938545	0.266101	0.00156498	0	0	0	14.4	700
11F10	YDR344C		0.0128995	0.0113598	0.867202	0.0149222	0.950406	0.0762926	0.0189369	0	0	0	12	900
11F11	YDR345C	HXT3	0.0146229	0.0151199	0.920438	0.0141575	0.975408	0.0337167	0.0538769	0	0	0	14.4	700
11F12	YDR346C		0.0123926	0.0159062	0.738908	0.0101505	0.986586	2.036	2.85e-05	0	0	0	12	600
11G1	YDR347W	MRP1	0.0118136	0.0128908	0.955362	0.0109025	0.946122	-1.06143	0.000161715	0	0	0	16.8	700
11G2	YDR348C		0.00978824	0.00934391	0.878959	0.0102769	0.79466	0.0447642	0.106958	0	0	9	20.8	1100
11G3	YDR349C	YPS7	0.011154	0.0099247	0.93888	0.0127308	0.833836	0.0489444	0.100807	0	0	0	16	1000
11G4	YDR350C	TCM10	0.00765882	0.00765882	0.967453	0.00811526	0.680321	0.0148738	0.624828	0	0	0	21.6	1100
11G5	NA	NA	0.0113715	0.0100123	0.977597	0.0131576	0.883815	0.0246585	0.38262	0	0	NA	13.6	1000
11G6	YDR352W		0.0116455	0.0122553	0.727488	0.0110935	0.9949	-0.0233261	0.212956	0	0	0	16	700
11G7	YDR354W	TRP4	0.00907947	0.0087675	0.95737	0.00941447	0.972667	0.0213712	0.0100146	0	0	0	15.2	1600
11G8	YDR357C		0.0136609	0.013806	0.70711	0.0135187	0.885468	0.0185635	0.054062	0	0	8	13.6	1000
11G9	YDR358W		0.0116622	0.0119296	0.69478	0.0116622	0.87691	0.022199	0.435652	0	0	5	15.2	900
11G10	YDR359C		0.0107336	0.0143002	0.589233	0.0107336	0.890411	0.0484955	0.0170379	0	0	4	14.4	1000
11G11	YDR360W		0.0130331	0.0126119	0.924044	0.0134834	0.941435	-0.0789352	0.0178661	0	0	0	15.2	500
11G12	YDR363W	ESC2	0.00869128	0.0109625	0.688626	0.0100273	0.8168	0.00766939	0.802725	0	0	19	16.8	1600
11H1	YDR364C	CDC40	0.00351275	0.00503421	0.99731	0.00537363	0.935567	0.00213084	1	0	0	20	22	3500
11H2	NA	NA	0.00537996	0.00537996	0.998853	0	0	0	0	0	0	NA	31.3333	2500
11H3	YDR368W	YPR1	0.0114007	0.0109992	0.928142	0.0118325	0.967461	0.0175497	0.558363	0	0	7	12	1000
11H4	YDR369C	XRS2	0.00219205	0.00229766	1	0.00229878	1	0.00200665	1	0	0	27	16	9000
11H5	YDR370C		0.0124337	0.0105849	0.96466	0.0127902	0.902329	0.0145728	0.811169	0	0	0	12	1000
11H6	YDR371W		0.011868	0.0115205	0.907848	0.012237	0.90438	0.0173535	0.589394	0	0	5	12	1000
11H7	YDR372C		0.0115743	0.0128933	0.846261	0.0105002	0.971457	0.0176154	0.474756	0	0	0	12	1200
11H8	YDR374C		0.0123294	0.0132025	0.939747	0.0115646	0.990099	0.0213383	0.455423	0	0	0	14.4	700
11H9	YDR375C	BCS1	0.0118553	0.0132261	0.914413	0.0107419	0.894072	0.0266667	0.0924685	0	0	0	14.4	1000
11H10	YDR377W	ATP17	0.0121814	0.0132463	0.93511	0.0112749	0.954943	-0.0322686	0.0157884	0	0	0	15.2	500
11H11	YDR378C	LSM6	0.00991609	0.0104222	0.908132	0.00945688	0.992162	0.00673512	0.474529	0	0	15	10.4	2000
11H12	YDR379W	RGA2	0.0123321	0.0125118	0.930092	0.0121575	0.95712	0.260998	0.000902957	0	0	5	10.4	700
12A1	YDR380W		0.014142	0.0143079	0.830421	0.0139798	0.950468	0.0263381	0.60655	0	0	0	11.2	900
12A2	YDR382W	RPP2B	0.0171466	0.0169856	0.791629	0.0140733	0.929712	0.0222064	0.965976	0	0	0	12	600
12A3	YDR383C		0.0141655	0.0158494	0.801114	0.0132463	0.947692	0.013662	0.834361	0	0	2	12	900
12A4	YDR384C		0.016809	0.0157437	0.784524	0.0169636	0.700591	0.0178545	0.866475	0	0	7	12.8	700
12A5	YDR385W	EFT2	0.0117166	0.013144	0.953706	0.0121844	0.918756	0.010215	0.964684	0	0	4	15.2	900
12A6	YDR386W	MUS81	0.00449463	0.00471308	0.849665	0.0047148	0.870813	0.00411202	0.908326	0	0	30	15.3333	4500
12A7	YDR387C		0.0136065	0.0165478	0.717303	0.0139772	0.966962	0.0112985	0.814937	0	0	0	11.2	900
12A8	YDR388W	RVS167	0.0102119	0.0106858	0.983218	0.0112263	0.965385	0.00899963	0.813157	0	0	10	13.6	1000
12A9	YDR389W	SAC7	0.0171667	0.0176781	0.781897	0.0176434	0.960876	0.0162572	0.72047	0	0	0	12	600
12A10	YDR391C		0.0152686	0.0158227	0.863634	0.0167471	0.962712	0.0135926	0.762528	0	0	0	10.4	700
12A11	YDR392W	SPT3	0.0115349	0.0111388	0.901725	0.0119602	0.984196	0.0124252	0.441797	0	0	10	14.4	800
12A12	NA	NA	0	0	0	0	0	0	0	0	0	NA	NA	NA
12B1	YDR393W	SHE9	0.0110527	0.0113903	0.962264	0.0107345	0.978081	0.0175743	0.637609	0	0	7	16	900
12B2	YDR395W	SXM1	0.0150065	0.0179987	0.924765	0.0166703	0.967687	0.0118529	0.773053	0	0	0	14.4	500
12B3	YDR399W	HPT1	0.0151096	0.0178615	0.851604	0.0130925	0.964043	0.0123748	0.643095	0	0	0	14.4	800
12B4	YDR400W		0.0106434	0.0117652	0.894062	0.0106354	0.95047	0.00972348	0.770479	0	0	9	11.2	1200
12B5	YDR401W		0.0136932	0.0180941	0.901993	0.0149853	0.785792	0.0102999	0.732736	0	0	0	14.4	800
12B6	YDR402C	DIT2	0.0138983	0.0151536	0.810402	0.0150361	0.993888	0.0119968	0.909061	0	0	0	13.6	700
12B7	YDR403W	DIT1	0.0135143	0.0128576	0.984569	0.0145706	0.960613	0.0132309	0.895891	0	0	0	11.2	900
12B8	YDR405W	MRP20	0.0102563	0.0100202	0.958032	0.0105038	0.841335	0.00809877	0.467588	0	0	14	17.6	1600
12B9	YDR406W	PDR15	0.0138395	0.0165516	0.92326	0.0137746	0.933229	0.0119394	0.779006	0	0	0	12	700
12B10	YDR408C	ADE8	0.0134566	0.0130466	0.914677	0.0160908	0.801147	0.0118844	0.997235	0	0	4	13.6	1000
12B11	NA	NA	0.0127791	0.0122076	0.890867	0.0134069	0.87582	-0.0174541	0.0722525	0	0	NA	11.2	1100
12B12	NA	NA	0.0129404	0.0157832	0.805685	0.0148829	0.802528	0.00987335	0.949965	0	0	NA	11.2	800
12C1	YDR411C		0.0144947	0.0150552	0.930472	0.0143194	0.99927	0.0141412	0.837607	0	0	0	12	700
12C2	YDR414C	ERD1	0.0114424	0.011727	0.99692	0.0111714	0.985137	0.012922	0.689665	0	0	9	14.4	800
12C3	YDR415C		0.0137672	0.0154181	0.888004	0.012855	0.916828	0.0132874	0.701033	0	0	4	12	1000
12C4	YDR418W	RPL12B	0.00984693	0.00933872	0.991357	0.00952381	0.992609	0.0108012	0.923686	0	0	5	13.6	1400
12C5	YDR419W	RAD30	0.0119257	0.0128532	0.997434	0.0112448	0.975714	0.0117889	0.889568	0	0	10	11.2	1200
12C6	YDR420W	HKR1	0.0153408	0.0172712	0.993888	0.0137986	0.922545	0.0197487	0.479104	0	0	0	12	700
12C7	YDR421W		0.0153603	0.0133017	0.959956	0.0188158	0.93868	0.0149292	0.787507	0	0	4	12	700
12C8	YDR422C	SIP1	0.0133122	0.0138219	0.875283	0.0128387	0.89724	0.0216529	0.610566	0	0	0	11.2	900
12C9	YDR423C	CAD1	0.0143292	0.013664	0.891004	0.0165636	0.892566	0.0131918	0.896654	0	0	0	11.2	900
12C10	YDR425W		0.0141658	0.0150943	0.73547	0.013345	0.992239	0.0181455	0.54083	0	0	0	11.2	800
12C11	YDR426C		0.013207	0.0135644	0.873876	0.0128679	0.909674	0.0244601	0.477056	0	0	0	12	700
12C12	YDR428C		0.0140769	0.0145224	0.864176	0.0140011	0.824463	0.0137301	0.881589	0	0	0	12	700
12D1	YDR430C		0.0134189	0.0123081	0.940884	0.0133905	0.994502	0.0147847	0.737459	0	0	0	11.2	900
12D2	YDR431W		0.0125543	0.0132629	0.839021	0.0125331	0.924714	0.0119367	0.803412	0	0	4	13.6	1000
12D3	NA	NA	0.0158098	0.0207715	0.693488	0.0183974	0.699806	0.0158098	0.791682	0	0	NA	14.4	500
12D4	NA	NA	0.0114493	0.0150062	0.73956	0.0130496	0.892229	0.00842064	0.728209	0	0	NA	11.2	1000
12D5	YDR435C		0.0119551	0.0134695	0.775155	0.0132459	0.842416	0.00988126	0.91605	0	0	0	14.4	1100
12D6	YDR436W	PPZ2	0.0162669	0.0149582	0.99258	0.0178266	0.815997	0.00938686	0.697147	0	0	0	14.4	800
12D7	YEL001C		0.0133482	0.013786	0.735795	0.0146433	0.783633	0.0119158	0.961531	0	0	0	12	1000
12D8	YEL003W	GIM4	0.0130205	0.01417	0.703442	0.0145025	0.812758	0.0110035	0.815824	0	0	6	13.6	1000
12D9	YEL004W	YEA4	0.0126462	0.0118544	0.890633	0.0135513	0.83184	0.0123322	0.495146	0	0	0	12	900
12D10	YEL005C	VAB31	0.0138476	0.0129815	0.849924	0.0148375	0.906203	0.0452047	0.115128	0	0	0	11.2	900
12D11	YEL006W		0.0141339	0.0129233	0.904742	0.0155948	0.822492	0.0382883	0.244753	0	0	0	12.8	700
12D12	YEL007W		0.015345	0.0163955	0.835687	0.0170137	0.931865	0.013204	0.945265	0	0	7	12	600
12E1	YEL008W		0.0120203	0.012356	0.46379	0.0149455	0.846763	0.0100527	0.944285	0	0	4	12	800
12E2	YEL009C	GCN4	0.0138224	0.0198763	0.190258	0.0138224	0.891175	0.0221906	0.313984	0	0	6	15.2	700
12E3	YEL010W		0.0150922	0.0139455	0.930212	0.0164444	0.909966	0.0196334	0.5019	0	0	6	14.4	800
12E4	YEL013W	VAC8	0.0123989	0.0149636	0.840674	0.013111	0.952421	0.0101157	0.934111	0	0	5	13.6	1000
12E5	YEL014C		0.0119653	0.021227	0.628528	0.0139212	0.920742	0.0104913	0.967827	0	0	0	13.6	1000
12E6	YEL015W		0.015027	0.0191023	0.690082	0.015027	0.797536	0.0147329	0.678486	0	0	0	13.6	700
12E7	YEL016C		0.0148797	0.0175242	0.70794	0.0129287	0.921705	0.0168652	0.620408	0	0	0	12.8	700
12E8	YEL017C-A	PMP2	0.0161383	0.0158281	0.754115	0.0134343	0.897482	0.0207132	0.80793	0	0	0	11.2	900
12E9	YEL017W		0.0122973	0.0121479	0.9362	0.0160434	0.797974	0.0100699	0.818587	0	0	0	10.4	1100
12E10	YPR083W		0.0137439	0.0133718	0.756594	0.0157573	0.926623	0.0124951	0.887016	0	0	0	11.2	900
12E11	YEL020C		0.0136195	0.0173672	0.524781	0.01612	0.934978	0.0117905	0.830343	0	0	5	12	700
12E12	YEL023C		0.0166091	0.0156929	0.930499	0.0170632	0.807054	0.0171542	0.916455	0	0	0	12	600
12F1	YEL024W	RIP1	0.0131732	0.0143938	0.940157	0.0142002	0.913934	0.0113844	0.986871	0	0	4	12	700
12F2	YEL025C		0.0169874	0.0171864	0.839748	0.0167929	0.960339	0.0252244	0.407618	0	0	0	15.2	600
12F3	YEL027W	CUP5	0.00383434	0.0116781	0.685745	0.0100005	0.760978	0.00237187	1	0	0	10	20.8	2000
12F4	YEL028W		0.0157924	0.0189573	0.770275	0.013533	0.810657	0.0215445	0.388164	0	0	0	14.4	800
12F5	NA	NA	0.0137479	0.0205718	0.514039	0.0137479	0.934793	0.037852	0.328665	0	0	NA	12	800
12F6	YEL031W	SPF1	0.0135242	0.0148805	0.785744	0.0123945	0.982073	0.0201121	0.495106	0	0	0	18.4	700
12F7	YEL033W		0	0.0275883	0.199774	0.0263453	0.416592	0.0265493	0.306716	0	0	0	14.4	500
12F8	YPR091C		0.0140409	0.0183009	0.372592	0.0140409	0.929103	0.0114138	0.604529	0	0	4	13.6	800
12F9	YEL037C	RAD23	0.0129349	0.0122011	0.750409	0.0126801	0.881505	0.0140634	0.824037	0	0	15	11.2	1200
12F10	YEL038W	UTR4	0.0156264	0.0151577	0.63679	0.0156264	0.800583	0.0124797	0.422258	0	0	8	12	700
12F11	YEL039C	CYC7	0.0147378	0.0147841	0.846834	0.0146918	0.944174	-0.0167359	0.456201	0	0	6	12	600
12F12	YEL040W	UTR2	0.0181319	0.0153071	0.897348	0.0159536	0.865809	0.0267069	0.759224	0	0	0	12	600
12G1	YEL041W		0.01285	0.0134628	0.947615	0.0127796	0.884711	0.0123556	0.897018	0	0	0	12	700
12G2	YEL042W	GDA1	0.0209911	0.0168021	0.588777	0.0209911	0.972539	0.0142133	0.60257	0	0	0	14.4	800
12G3	YEL043W		0.0124385	0.0121496	0.957707	0.0127414	0.918603	0.01546	0.477435	0	0	0	14.4	1000
12G4	YEL045C		0.00823737	0.00908147	0.862097	0.00753683	0.865274	0	0	0	0	2	21.6	2100
12G5	NA	NA	0.00825149	0.0092238	0.805557	0.00746462	0.912153	0.0130542	0.681475	0	0	NA	19.2	1300
12G6	YEL047C		0.0128151	0.0137047	0.93455	0.0120339	0.919882	0.0200413	0.562334	0	0	0	13.6	1000
12G7	YEL048C		0.0126066	0.0126066	0.953583	0.0166304	0.614714	0.029044	0.191425	0	0	0	14.4	800
12G8	YEL049W	PAU2	0.0143172	0.0115715	0.674938	0.0143172	0.734444	0.019462	0.395576	0	0	0	14.4	800
12G9	YEL050C	RML2	0.00860625	0.00728234	0.851333	0.0110612	0.934253	0.0082741	0.782492	0	0	30	20	1900
12G10	YEL051W	VMA8	-0.0165687	0.0101198	0.91749	0.00777784	0.806127	-0.00244828	1	0	0	18	23.2	1800
12G11	YEL052W	AFG1	0.0157459	0.0205498	0.896046	0.0127624	0.936565	0.398744	0.00234402	0	0	0	12	700
12G12	YEL053C	MAK10	0.0130582	0.0141611	0.952217	0.0121147	0.953638	0.0171027	0.312917	0	0	4	12	700
12H1	YEL054C	RPL12A	0.0124583	0.00988197	0.654039	0.0124583	0.89531	0.0576518	0.0271048	0	0	0	19.2	600
12H2	NA	NA	0.0154226	0.0142116	0.909802	0	0	0.0168591	0.725882	0	0	NA	14.4	800
12H3	YEL056W	HAT2	0.0137381	0.0125979	0.956221	0.0151054	0.706804	0.0146833	0.6882	0	0	0	12	1000
12H4	YEL057C		0.0128687	0.0162722	0.931565	0.0120652	0.959976	0.011263	0.853952	0	0	5	12	1000
12H5	YEL059W		0.00636833	0.00891223	0.985638	0.00758115	0.931249	0.00440587	0.970421	0	0	22	12.8	2300
12H6	YEL060C	PRB1	0.0133006	0.0142315	0.949685	0.012484	0.949882	0.0141766	0.654743	0	0	0	12	1000
12H7	YEL061C	CIN8	0.0101149	0.0104631	0.980439	0.0110483	0.983546	0.00904917	0.926291	0	0	5	14.4	1100
12H8	YEL062W	NPR2	0.0143062	0.0131366	0.993769	0.0175369	0.72203	0.0130628	0.924674	0	0	4	14.4	800
12H9	YEL063C	CAN1	0.0144508	0.0145592	0.932671	0.0178659	0.659403	0.0143441	0.905664	0	0	0	12.8	700
12H10	YEL064C		0.015434	0.0154565	0.946291	0.0142675	0.881536	0.0167818	0.979161	0	0	0	12	700
12H11	YEL065W	SIT1	0.0150028	0.0138582	0.871602	0.0163895	0.867038	0.0149726	0.927066	0	0	4	12	600
12H12	YEL066W	HPA3	0.013404	0.0126522	0.976499	0.0142508	0.908076	0.0175077	0.633073	0	0	0	10.4	700
13A1	YEL067C		0.0133492	0.0120272	0.951159	0.0149976	0.914189	0.0146105	0.359935	0	0	0	11.2	700
13A2	YEL068C		0.0118702	0.0109989	0.928563	0.0128914	0.945077	0.0131293	0.491778	0	0	0	10.4	1000
13A3	YEL071W		0.0130809	0.0114793	0.876572	0.0133641	0.973558	0.0148365	0.839191	0	0	0	11.2	1200
13A4	YEL072W		0.0116178	0.0112904	0.892708	0.0128215	0.881641	0.0109099	0.944042	0	0	0	11.2	1200
13A5	YER001W	MNN1	0.0122491	0.0106863	0.932764	0.0148786	0.931249	0.0118868	0.920314	0	0	0	11.2	1200
13A6	YER002W		0.010355	0.0104172	0.95574	0.0102451	0.972349	0.0104045	0.905107	0	0	0	11.2	1400
13A7	YER004W		0.0107875	0.0116044	0.920017	0.0100587	0.944433	0.0108096	0.978657	0	0	0	9.6	1400
13A8	YER005W		0.0105517	0.0104532	0.891967	0.00992907	0.95526	0.0113719	0.810046	0	0	0	9.6	1400
13A9	YER007C-A		0.0104345	0.0109214	0.858886	0.00904387	0.885859	0.0117133	0.863196	0	0	0	9.6	1400
13A10	YER007W	PAC2	0.011805	0.0124416	0.81349	0.0104917	0.911988	0.0127486	0.977474	0	0	3	11.2	900
13A11	YER010C		0.0113776	0.00955652	0.982833	0.00997352	0.956637	0.0170155	0.79939	0	0	0	11.2	1000
13A12	YER011W	TIR1	0.0100127	0.0102769	0.989773	0.00976163	0.96804	0.014702	0.649141	0	0	0	9.6	1000
13B1	NA	NA	0.00358854	0.00358854	1	0	0	0	0	0	0	NA	44	2000
13B2	YPR011C		0.013021	0.01186	0.810909	0.014434	0.858459	0.00955395	0.686465	0	0	0	12	1300
13B3	YER017C	AFG3	0.0100142	0.0120821	0.845675	0.0117283	0.973589	0.00760203	0.703809	0	0	0	15.2	1500
13B4	YER019W		0.00770338	0.010039	0.943102	0.0137382	0.920556	0.00460749	0.987573	0	0	0	14.4	1500
13B5	YER019C-A	SBH2	0.0125761	0.0119851	0.827377	0.0145823	0.848377	0.0115559	0.787993	0	0	0	12.8	1100
13B6	YER020W	GPA2	0.0124786	0.0134923	0.810656	0.0131801	0.93784	0.0110592	0.769814	0	0	0	11.2	1200
13B7	YER024W		0.0116705	0.0135638	0.920852	0.0108826	0.994901	0.0109357	0.91989	0	0	0	11.2	1200
13B8	YER030W		0.0106553	0.0120436	0.726936	0.00958436	0.962596	0.0106179	0.920915	0	0	8	11.2	1500
13B9	YER032W	FIR1	0.0119332	0.011973	0.796642	0.010686	0.944292	0.0134594	0.72602	0	0	0	9.6	1400
13B10	YER033C		0.0105429	0.0102892	0.986662	0.0101053	0.91298	0.0113117	0.872732	0	0	0	9.6	1400
13B11	NA	NA	0.0109372	0.0101219	0.981037	0.0108896	0.900447	0.0119521	0.929155	0	0	NA	10.4	1200
13B12	NA	NA	0.0106332	0.0109046	0.981149	0.0103749	0.945321	0.0198903	0.593823	0	0	NA	12	700
13C1	YER038W-A		0.0134107	0.0118994	0.919358	0.0153616	0.890498	0.0122536	0.580651	0	0	0	10.4	1000
13C2	YER039C	HVG1	0.0108079	0.00996049	0.940433	0.0118129	0.985958	0.00999351	0.574664	0	0	0	12	1300
13C3	YER040W	GLN3	0.0134024	0.0127169	0.860017	0.0141659	0.90553	0.0125636	0.50386	0	0	0	16	1000
13C4	YER041W		0.0102341	0.0131888	0.89951	0.0109222	0.917385	0.00795174	0.742085	0	0	0	12	1200
13C5	YER042W	MXR1	0.0121064	0.0124023	0.800836	0.0142319	0.948739	0.010319	0.934582	0	0	0	11.2	1200
13C6	YER044C-A	MEI4	0.0108288	0.0123824	0.825885	0.00990033	0.973882	0.0104962	0.975216	0	0	0	11.2	1200
13C7	YER045C		0.0127037	0.0166312	0.789713	0.0112658	0.905267	0.0114602	0.947091	0	0	0	11.2	1100
13C8	YER046W-A		0.0104273	0.0152832	0.657695	0.00961943	0.994592	0.0113832	0.972601	0	0	0	11.2	1200
13C9	YER047C	SAP1	0.01097	0.0124775	0.880414	0.00953041	0.922554	0.0113119	0.921724	0	0	0	10.4	1100
13C10	YER048C	CAJ1	0.0121791	0.0140172	0.785401	0.0102302	0.951718	0.0129478	0.779839	0	0	0	10.4	1100
13C11	YER049W		0.0117097	0.0129929	0.951621	0.00985284	0.969152	0.0128635	0.707702	0	0	0	10.4	1100
13C12	YER050C		0.0134834	0.0121484	0.981866	0.0127005	0.769242	0.0162753	0.856028	0	0	0	12	700
13D1	YER051W		0.0115525	0.0116063	0.946573	0.0162593	0.924534	0.00892697	0.811834	0	0	0	10.4	1000
13D2	YER052C	HOM3	0.00677993	0.00912738	0.882383	0.0112823	0.959841	0.00409354	0.927238	0	0	0	12	1900
13D3	NA	NA	0.0122316	0.0122316	0.772549	0.0217603	0.665181	0.00879607	0.563833	0	0	NA	12.8	1200
13D4	NA	NA	0.0116971	0.0115497	0.782109	0.0118484	0.934509	0.00955581	0.659936	0	0	NA	12	1300
13D5	YER056C	FCY2	0.0120573	0.0134271	0.730429	0.0107536	0.924279	0.0122934	0.80296	0	0	0	13.6	1100
13D6	YER056C-A	RPL34A	0.0103276	0.0110311	0.843369	0.00941957	0.885209	0.0106757	0.900159	0	0	0	12	1600
13D7	YER057C	HIG1	0.0105359	0.0104971	0.883819	0.00940698	0.885057	0.0120234	0.856462	0	0	0	13.6	1400
13D8	YER058W	PET117	0.0110763	0.013582	0.697563	0.00923891	0.986997	0.0138258	0.921154	0	0	0	12.8	1100
13D9	YER059W	PCL6	0.0124002	0.0138992	0.89468	0.011675	0.870573	0.0118578	0.857202	0	0	0	10.4	1100
13D10	YER060W	FCY21	0.0116724	0.0135062	0.870938	0.010277	0.930924	0.0137457	0.674539	0	0	0	11.2	900
13D11	YER060W-A	FCY22	0.0104467	0.00982126	0.942171	0.0111573	0.892362	0.0133158	0.44033	0	0	0	9.6	1400
13D12	YER061C	CEM1	0.0114133	0.0111675	0.971689	0.00985165	0.955844	0.0139277	0.758653	0	0	8	16	1100
13E1	YER062C	HOR2	0.0120977	0.0108749	0.918853	0.0136303	0.901416	0.00789253	0.683428	0	0	0	11.2	1200
13E2	YER065C	ICL1	0.0128647	0.0122278	0.845988	0.0135715	0.906565	0.0116999	0.560612	0	0	0	12	1200
13E3	YER066C-A		0.014206	0.012427	0.703402	0.0165795	0.723157	0.012817	0.491863	0	0	0	14.4	900
13E4	YER067W		0.0123262	0.0115851	0.871826	0.0149659	0.985641	0.0110806	0.786735	0	0	0	11.2	1200
13E5	YER067C-A		0.0116065	0.0116885	0.843361	0.0108872	0.98933	0.012335	0.84548	0	0	0	12	1200
13E6	YER068W	MOT2	0.00444643	0.00828377	0.709535	0.00623434	0.940993	0.00254079	1	0	0	19	30	2000
13E7	YER068C-A		0.0116211	0.0133534	0.707326	0.00997093	0.970582	0.0120522	0.875101	0	0	0	11.2	1200
13E8	YER069W	ARG5,6	0.011183	0.0121969	0.824858	0.00982239	0.969083	0.0118387	0.958773	0	0	0	10.4	1400
13E9	YPR118W		0.0120493	0.0135845	0.771501	0.0104133	0.948707	0.0126051	0.702163	0	0	0	10.4	1100
13E10	YER071C		0.0127188	0.0155531	0.741191	0.010422	0.848017	0.0132231	0.728668	0	0	0	11.2	900
13E11	YER072W	NRF1	0.0132763	0.0132571	0.966413	0.012516	0.823553	0.0141568	0.814063	0	0	0	11.2	900
13E12	YER073W	ALD5	0.0111681	0.0110632	0.985514	0.011275	0.884995	0.0184328	0.367521	0	0	0	9.6	1000
13F1	YER074W	RPS24A	0.0136472	0.0114633	0.974276	0.016859	0.89595	0.00810167	0.641984	0	0	0	12	1200
13F2	YER075C	PTP3	0.0128252	0.0114468	0.875801	0.0145811	0.987582	0.0113785	0.563172	0	0	0	12	1200
13F3	YER079W		0.0135424	0.0121829	0.726106	0.0152435	0.981105	0.0112879	0.629444	0	0	0	12	1200
13F4	YER080W		0.0120192	0.0114026	0.878739	0.0127062	0.932269	0.0112301	0.621121	0	0	0	12	1200
13F5	NA	NA	0.0116396	0.0146412	0.768204	0.0105794	0.952143	0.0105354	0.758407	0	0	NA	12	1200
13F6	YER083C		0.00751788	0.00980952	0.815495	0.00514415	0.975068	0.009736	0.958302	0	0	10	17.6	1700
13F7	YER084W		0.0116466	0.0121933	0.834198	0.0125071	0.646508	0.0111469	0.980797	0	0	0	11.2	1200
13F8	YER085C		0.0116356	0.0131656	0.793205	0.0104241	0.942824	0.0140374	0.683832	0	0	0	11.2	1200
13F9	YER086W	ILV1	0.00600066	0.00461931	0.96894	0.00856062	0.890972	0.00758657	0.695313	0	0	7	14	3000
13F10	YER087C-A	SBH1	0.0113072	0.0119644	0.93008	0.00958047	0.974366	0.0129271	0.776942	0	0	0	10.4	1200
13F11	YGR123C	PPT1	0.0123801	0.0150969	0.811836	0.0108673	0.886367	0.0118952	0.8003	0	0	0	11.2	900
13F12	YGR124W	ASN2	0.0114975	0.0116595	0.950295	0.01134	0.890773	0.0521392	0.0526658	0	0	0	10.4	700
13G1	YGR125W		0.0113104	0.0125923	0.876606	0.0160488	0.799579	0.00809587	0.911825	0	0	0	10.4	1000
13G2	YGR126W		0.0140629	0.0129475	0.802801	0.0153887	0.955023	0.0108336	0.644813	0	0	0	11.2	1200
13G3	YGR127W		0.0131627	0.0115314	0.892214	0.0153314	0.845769	0.00884123	0.606384	0	0	0	12	1200
13G4	YGR129W	SYF2	0.0114584	0.01261	0.730963	0.0120511	0.908101	0.0100467	0.832898	0	0	0	12	1200
13G5	NA	NA	0.012199	0.0143395	0.790455	0.0117988	0.876098	0.0109374	0.808243	0	0	NA	11.2	1200
13G6	YGR131W		0.0110382	0.0121556	0.805903	0.011274	0.945081	0.00991877	0.91617	0	0	0	11.2	1200
13G7	YGR132C	PHB1	0.0113252	0.0108491	0.927123	0.0106055	0.880522	0.0127502	0.703059	0	0	0	11.2	1600
13G8	YGR133W	PEX4	0.0108815	0.0117812	0.78897	0.0100388	0.902684	0.0109646	0.878465	0	0	8	11.2	1300
13G9	YGR135W	PRE9	0.0117158	0.0119472	0.763464	0.0140333	0.765498	0.00989076	0.893523	0	0	0	17.6	900
13G10	YGR136W		0.0128306	0.0139946	0.784979	0.0118454	0.815076	0.0143067	0.6874	0	0	8	10.4	1200
13G11	YGR137W		0.0109379	0.0160668	0.672672	0.0101312	0.931846	0.0118841	0.909901	0	0	0	10.4	1100
13G12	YGR138C		0.0107242	0.0115079	0.989511	0.0100405	0.994323	0.0136675	0.544074	0	0	0	9.6	1000
13H1	YGR139W		0.0100886	0.0098852	0.972992	0.0125156	0.97458	0.0085981	0.847987	0	0	0	9.6	1200
13H2	NA	NA	0.00706278	0.00706278	1	0	0	0	0	0	0	NA	NA	NA
13H3	YGR141W		0.0107046	0.0112948	0.903137	0.0186813	0.781229	0.00723652	0.794399	0	0	0	11.2	1200
13H4	YGR142W		0.0144218	0.0137573	0.907635	0.0151538	0.878041	0.00910157	0.641171	0	0	0	11.2	1200
13H5	YGR143W	SKN1	0.0122634	0.0125339	0.914922	0.0142589	0.851418	0.0105579	0.806534	0	0	0	11.2	1200
13H6	YGR144W	THI4	0.0113649	0.0120828	0.888725	0.0106086	0.989777	0.0115015	0.928198	0	0	4	11.2	1200
13H7	YGR146C		0.0100796	0.0103638	0.941462	0.0103644	0.892422	0.00955488	0.907942	0	0	5	10.4	1200
13H8	YGR148C	RPL24B	0.011969	0.0113894	0.93926	0.0123714	0.90184	0.012193	0.836132	0	0	0	10.4	1200
13H9	YGR149W		0.0111705	0.0107197	0.920045	0.0116507	0.931006	0.0111798	0.820345	0	0	0	10.4	1200
13H10	YGR150C		0.0115416	0.0131935	0.919099	0.00971798	0.976507	0.0123103	0.946675	0	0	0	10.4	1200
13H11	YGR151C		0.0113888	0.0134622	0.858597	0.00986883	0.972844	0.0144859	0.611349	0	0	0	9.6	1000
13H12	YGR152C	RSR1	0.0107011	0.0123746	0.930755	0.00942635	0.990169	0.0959685	0.0112579	0	0	0	10.4	800
14A1	YGR153W		0.0108667	0.00998597	0.958359	0.0119177	0.914688	0.0164456	0.562998	0	0	4	10.4	700
14A2	YGR154C		0.0112533	0.010243	0.931807	0.0124847	0.95624	0.0187999	0.506752	0	0	4	12.8	800
14A3	YGR157W	CHO2	0.0138885	0.0107619	0.928738	0.0195755	0.773398	0.0154873	0.478932	0	0	0	12.8	800
14A4	YGR159C	NSR1	0.0145055	0.011974	0.905818	0.0183943	0.717098	0.0450711	0.223956	0	0	2	24.8	500
14A5	YGR160W		0.0170537	0.0121812	0.841438	0.0143747	0.892942	0.0412288	0.846984	0	0	0	24	700
14A6	YGR161C		0.0125454	0.0135858	0.801475	0.00982138	0.985874	0.015697	0.916609	0	0	4	11.2	1000
14A7	YGR163W	GTR2	0.0106295	0.0117298	0.713443	0.00966939	0.973343	0.010688	0.957763	0	0	3	13.6	1400
14A8	YGR164W		0.0108139	0.0143422	0.650131	0.0108139	0.959085	0.0149714	0.117043	0	0	4	10.4	1200
14A9	YGR165W		0.00976268	0.0137057	0.672968	0.00976268	0.976783	0.0101018	0.34793	0	0	0	11.2	1200
14A10	YGR166W	KRE11	0.012556	0.0130184	0.785721	0.0131856	0.939849	0.011591	0.882492	0	0	0	8.8	1200
14A11	YOL153C		0.0117506	0.0123498	0.869318	0.0112068	0.939489	0.0130999	0.437116	0	0	0	10.4	1100
14A12	YGR168C		0.010256	0.0101054	0.994909	0.0106018	0.976576	0.0100774	0.776449	0	0	0	8.8	1200
14B1	YGR169C		0.0116222	0.0101546	0.987389	0.0135856	0.870437	0.027623	0.317667	0	0	4	12.8	800
14B2	NA	NA	0.0112347	0.0102016	0.923604	0.0125006	0.92578	0.0152791	0.409207	0	0	NA	14.4	1000
14B3	YGR170W	PSD2	0.0125111	0.0110102	0.905693	0.0144857	0.909431	0.0138376	0.582266	0	0	0	13.6	1000
14B4	YGR171C	MSM1	0.0105963	0.0105963	0.905313	0.045752	0.0790781	0.042438	0.195826	0	0	0	16.8	700
14B5	YGR173W		0.0132028	0.0106728	0.972176	0.0173051	0.810854	0.0136985	0.591676	0	0	0	14.4	900
14B6	YGR174C	CBP4	0.0117153	0.0122499	0.845637	0.0112254	0.936755	0.0143629	0.639357	0	0	2	12	1300
14B7	YGR176W		0.0117932	0.0111996	0.982672	0.0115467	0.923314	0.0127403	0.832941	0	0	0	11.2	1200
14B8	YGR177C	ATF2	0.0127489	0.0151723	0.812378	0.010993	0.960069	0.0150734	0.558176	0	0	0	10.4	1200
14B9	YGR178C	PBP1	0.0121766	0.0138948	0.680847	0.0115612	0.941192	0.0128613	0.77446	0	0	0	10.4	1200
14B10	YGR180C	RNR4	0.00757659	0.00777847	0.719712	0.00738493	1	0	0	0	0	9	32	5000
14B11	NA	NA	0.00951138	0.0125007	0.575932	0.00951138	0.957683	0.00963044	0.293535	0	0	NA	10.4	1200
14B12	NA	NA	0.0103687	0.0104267	0.925352	0.0103113	0.979607	0.0226468	0.234282	0	0	NA	11.2	800
14C1	YGR183C	QCR9	0.0123826	0.0113341	0.861851	0.0136449	0.958986	0.0215466	0.192735	0	0	2	14.4	600
14C2	YGR184C	UBR1	0.00997881	0.00956711	0.868593	0.0104275	0.979585	0.0215617	0.42662	0	0	5	14.4	1000
14C3	YGR187C	HGH1	0.0102512	0.0104742	0.898483	0.0100375	0.959134	0.0147093	0.356853	0	0	4	14.4	1000
14C4	YGR189C		0.0151345	0.0113232	0.765376	0.0228136	0.978487	0.0120658	0.668593	0	0	0	12.8	800
14C5	YGR192C	TDH3	0.0130411	0.0127219	0.740869	0.0153092	0.903239	0.011612	0.867095	0	0	0	13.6	900
14C6	YGR193C	PDX1	0.0111944	0.012433	0.74605	0.0101467	0.964583	0.0112352	0.885705	0	0	0	10.4	1500
14C7	YGR194C		0.0115218	0.0125265	0.824331	0.0109339	0.932545	0.0112251	0.961454	0	0	4	11.2	1200
14C8	YGR196C		0.0123752	0.0116977	0.83057	0.0128617	0.883781	0.0126291	0.833508	0	0	0	11.2	1200
14C9	YGR197C	SNG1	0.0109018	0.0113844	0.834829	0.0104585	0.930856	0.0125003	0.450218	0	0	2	9.6	1400
14C10	YGR199W	PMT6	0.0115267	0.0127188	0.870417	0.0114275	0.900267	0.0106232	0.852215	0	0	0	10.4	1100
14C11	YGR200C		0.00919143	0.00954408	0.948371	0.00886391	0.979358	0.00925179	0.630645	0	0	4	8.8	2300
14C12	YGR202C	PCT1	0.0105713	0.0107758	0.946544	0.0103744	0.930168	0.0127152	0.491499	0	0	0	8.8	1200
14D1	YGR203W		0.0128149	0.0121422	0.860235	0.0135664	0.953259	0.0168958	0.379206	0	0	0	13.6	500
14D2	YGR205W		0.0109305	0.0093793	0.96544	0.0130963	0.941339	0.0329889	0.10165	0	0	4	12.8	800
14D3	NA	NA	0.0116615	0.0109226	0.928962	0.0125077	0.921449	0.0146689	0.240018	0	0	NA	16.8	800
14D4	NA	NA	0.011068	0.0105329	0.944708	0.0115823	0.896867	0.0111392	0.803419	0	0	NA	12	1300
14D5	YGR208W	SER2	0.0106705	0.0100744	0.795636	0.0105705	0.984227	0.0114567	0.934924	0	0	0	10.4	1500
14D6	YGR209C	TRX2	0.0107958	0.010342	0.886547	0.0109701	0.918897	0.0111066	0.906091	0	0	6	10.4	1500
14D7	YGR212W		0.0112322	0.011583	0.791875	0.0111073	0.931421	0.0110224	0.963081	0	0	0	11.2	1200
14D8	YGR213C	RTA1	0.0111623	0.0118282	0.911193	0.00990643	0.980334	0.0120085	0.892785	0	0	0	11.2	1200
14D9	YGR214W	RPS0A	0.012677	0.0119836	0.91558	0.0159048	0.746053	0.0110709	0.980631	0	0	0	12.8	1100
14D10	YGR215W		0.0108156	0.0120229	0.953337	0.00998166	0.979335	0.0106361	0.818227	0	0	0	10.4	1200
14D11	YGR217W	CCH1	0.0109184	0.0124458	0.840434	0.00972491	0.992949	0.00960233	0.643306	0	0	0	10.4	1200
14D12	YHL047C		0.010774	0.0106584	0.949432	0.0108922	0.953673	0.0112649	0.630518	0	0	0	10.4	1100
14E1	YHL046C		0.0126456	0.0103316	0.931328	0.0162951	0.922178	0.0211847	0.150477	0	0	4	12.8	800
14E2	YHL045W		0.0123003	0.0102927	0.919785	0.015281	0.90403	0.0169916	0.397804	0	0	4	16.8	600
14E3	YHL044W		0.00683724	0.00336508	1	0.0162624	0.781482	0.0124825	0.77453	0	0	0	16.8	800
14E4	YHL043W	ECM34	0.0114341	0.0097648	0.920722	0.0137234	0.738813	0.0114816	0.788175	0	0	0	12	1000
14E5	YHL042W		0.0106156	0.0109463	0.965894	0.010421	0.836242	0.0104947	0.842364	0	0	4	11.2	1500
14E6	YHL041W		0.0121071	0.0120225	0.871473	0.0133253	0.756453	0.0111649	0.859061	0	0	0	11.2	1200
14E7	YHL040C	ARN1	0.0114189	0.0106204	0.957249	0.011666	0.958861	0.0120708	0.75263	0	0	0	11.2	1200
14E8	YHL038C	CBP2	0.0118889	0.0127794	0.735264	0.0118742	0.873813	0.0111272	0.927222	0	0	4	11.2	1200
14E9	YHL037C		0.0111091	0.0114162	0.856047	0.0111104	0.990503	0.010817	0.87163	0	0	0	11.2	1200
14E10	YHL036W	MUP3	0.011015	0.0110061	0.987858	0.0120097	0.789653	0.01018	0.802717	0	0	0	10.4	1200
14E11	YHL035C		0.0109993	0.0135531	0.867452	0.00945799	0.975281	0.0107262	0.70481	0	0	4	10.4	1200
14E12	YHL034C	SBP1	0.00989282	0.0102122	0.950968	0.00975872	0.965971	0.00972237	0.9045	0	0	0	9.6	1400
14F1	YHL033C	RPL8A	0.0138243	0.012112	0.857313	0.017151	0.842597	0.0131334	0.834486	0	0	0	16	800
14F2	YHL032C	GUT1	0.0132291	0.011203	0.782636	0.01615	0.918187	0.0213861	0.458809	0	0	4	16.8	600
14F3	YHL031C	GOS1	0.0120198	0.011733	0.76792	0.0139252	0.983517	0.0108053	0.932911	0	0	4	16	1000
14F4	YHL030W	ECM29	0.0109148	0.00986491	0.972869	0.0126963	0.857443	0.010557	0.845	0	0	4	14.4	1100
14F5	NA	NA	0.0109703	0.0104641	0.872339	0.0117823	0.937993	0.0107496	0.929444	0	0	NA	15.2	1200
14F6	YHL028W	WSC4	0.01059	0.0104728	0.945	0.0104958	0.993199	0.0108081	0.911964	0	0	4	10.4	1400
14F7	YHL027W	RIM101	0.0100051	0.0101782	0.78993	0.0106236	0.783643	0.00930501	0.875358	0	0	11	10.4	2100
14F8	YHL026C		0.0106262	0.0122529	0.794469	0.00945242	0.985795	0.0105357	0.903202	0	0	4	10.4	1400
14F9	YHL023C		0.0126162	0.0144537	0.714907	0.0120356	0.991675	0.0116936	0.784638	0	0	6	12	1000
14F10	YHL022C	SPO11	0.011589	0.0136166	0.893362	0.0111126	0.84881	0.010478	0.938164	0	0	0	10.4	1200
14F11	YHL021C		0.0110672	0.0143305	0.844771	0.00986468	0.992	0.0100082	0.856481	0	0	7	10.4	1200
14F12	YHL020C	OPI1	0.00991934	0.0097089	0.861406	0.0101391	0.97005	0.00985957	0.697789	0	0	6	6.4	1900
14G1	YHL019C	APM2	0.011373	0.00898242	0.969545	0.0142849	0.956239	0.0121286	0.72923	0	0	0	12	1000
14G2	YHL017W		0.0133728	0.0105492	0.910055	0.0163106	0.72802	0.0146557	0.850241	0	0	7	12	1000
14G3	YHL016C	DUR3	0.0124412	0.0108967	0.954767	0.0144661	0.873951	0.0124633	0.790746	0	0	0	15.2	900
14G4	YHL014C	YLF2	0.0108088	0.0102541	0.949366	0.0104714	0.961773	0.0118298	0.7471	0	0	0	13.6	1100
14G5	NA	NA	0.0106462	0.00959048	0.986521	0.0113301	0.809394	0.0112033	0.966023	0	0	NA	14.4	1200
14G6	YHL012W		0.0102237	0.00973658	0.958352	0.0107986	0.932616	0.0101912	0.977489	0	0	0	10.4	1500
14G7	YHL010C		0.0110301	0.0100707	0.993693	0.0117183	0.846489	0.0114484	0.850066	0	0	0	14.4	1100
14G8	YHL009C	YAP3	0.0108301	0.0109247	0.976279	0.0117776	0.968902	0.00994408	0.925519	0	0	0	11.2	1200
14G9	YHL008C		0.0104779	0.0104656	0.99969	0.0110902	0.898053	0.00994082	0.790432	0	0	4	10.4	1200
14G10	YHL007C	STE20	0.0104097	0.0115201	0.896878	0.0105788	0.955006	0.0093582	0.804905	0	0	6	10.4	1200
14G11	YHL006C		0.00916588	0.0099215	0.788974	0.00891633	0.912565	0.00874465	0.71169	0	0	22	8.8	2300
14G12	YHL005C		0.00923342	0.00922194	0.965725	0.00936784	0.937041	0.00911398	0.737602	0	0	12	6.4	2200
14H1	YHL003C	LAG1	0.00865618	0.00743466	0.944442	0.010358	0.939662	0.0149094	0.487758	0	0	4	12	1100
14H2	NA	NA	0.0102779	0.00919821	0.9211	0.0116449	0.891855	0.0177149	0.49316	0	0	NA	16.8	800
14H3	YHR001W-A	QCR10	0.0114095	0.00995513	0.92885	0.0133856	0.930087	0.011392	0.914813	0	0	0	12	1000
14H4	YHR011W		0.00838954	0.00910433	0.911281	0.0102367	0.978211	0.00666389	0.977627	0	0	15	16.8	1800
14H5	YHR012W	VPS29	0.0103006	0.0099347	0.99178	0.00994883	0.977683	0.0111022	0.906876	0	0	0	12.8	1300
14H6	YHR013C	ARD1	0.00604161	0.0108575	0.604289	0.00769847	0.781206	0.00497162	0.78632	0	0	22	20	2500
14H7	YHR014W	SPO13	0.0105332	0.0104051	0.98002	0.0114439	0.970656	0.00986936	0.936537	0	0	4	11.2	1200
14H8	YHR015W	MIP6	0.0110822	0.011018	0.957693	0.0115106	0.907776	0.0107448	0.993544	0	0	0	10.4	1200
14H9	YHR018C	ARG4	0.0104216	0.0102742	0.997074	0.0108406	0.848332	0.0101743	0.981199	0	0	0	10.4	1200
14H10	YHR022C		0.0101992	0.0107553	0.956366	0.0102933	0.978578	0.00961426	0.916147	0	0	0	10.4	1200
14H11	YHR029C		0.0107673	0.0110096	0.878458	0.0103109	0.894836	0.0110124	0.893679	0	0	0	9.6	1300
14H12	YHR030C	SLT2	0.010084	0.00911238	0.988925	0.00977888	0.96816	0.0116962	0.733512	0	0	7	9.6	1300
15A1	YHR031C		0.00960945	0.00928769	0.88921	0.0099543	0.95449	0.012706	0.47776	0	0	8	11.2	1600
15A2	YHR034C		0.012356	0.0120139	0.828847	0.0127182	0.85029	0.012851	0.487408	0	0	0	14.4	1300
15A3	YHR035W		0.0129321	0.0116306	0.866922	0.0145616	0.904689	0.0132332	0.444354	0	0	0	15.2	900
15A4	YHR037W	PUT2	0.0121934	0.0120429	0.853572	0.0123476	0.927161	0.0145486	0.521486	0	0	0	14.4	900
15A5	YHR038W	KIM4	0.0113511	0.0105362	0.95036	0.0123027	0.864184	0.0164071	0.675517	0	0	0	12.8	1200
15A6	YHR039C		0.0110882	0.0111786	0.975697	0.0109993	0.932693	0.0131565	0.680506	0	0	9	11.2	1200
15A7	YHR043C	DOG2	0.0111883	0.0120895	0.909209	0.0110064	0.907936	0.0105748	0.873379	0	0	0	11.2	1200
15A8	YHR044C	DOG1	0.0115729	0.0124165	0.730432	0.0101296	0.99622	0.012505	0.826714	0	0	0	13.6	1100
15A9	YHR046C		0.0107111	0.0110312	0.910335	0.0104091	0.991029	0.0165668	0.506037	0	0	0	11.2	1200
15A10	YHR047C	AAP1'	0.0120128	0.0117789	0.812561	0.0122561	0.924044	0.0119157	0.66866	0	0	0	10.4	1200
15A11	YHR048W		0.00999926	0.010244	0.938604	0.00976592	0.994667	0.0123307	0.545291	0	0	0	9.6	1400
15A12	YHR049W		0.011285	0.011115	0.98872	0.0103883	0.93562	0.0125613	0.704385	0	0	0	8.8	1200
15B1	YHR049C-A		0.0123239	0.0106699	0.8382	0.0139914	0.815038	0.0127821	0.793016	0	0	0	12	1100
15B2	YHR050W	SMF2	0.0125085	0.0104733	0.983363	0.0177277	0.833439	0.0113705	0.854371	0	0	0	15.2	1000
15B3	NA	NA	0	0	0	0	0	0	0	0	0	NA	NA	NA
15B4	YHR051W	COX6	0.0125014	0.0125014	0.971884	0.0199338	0.41736	0.974762	0.000338141	0	0	12	23.2	1000
15B5	YHR057C	CYP2	0.0133193	0	0	0.0114309	0.902423	0.015955	0.735371	0	0	0	15.2	1200
15B6	YHR060W	VMA22	0.00512452	0	0	0.00512452	0.939496	0	0	0	0	0	32.6667	2500
15B7	YHR061C	GIC1	0.0113992	0.0108147	0.789001	0.0116743	0.945886	0.0117576	0.86451	0	0	0	12.8	1200
15B8	YHR066W	SSF1	0.0125242	0.0173849	0.974669	0.0109236	0.956398	0.0110535	0.724542	0	0	0	17.6	1000
15B9	YHR073W		0.0111391	0.0129532	0.95229	0.0109806	0.868099	0.0098959	0.916158	0	0	0	10.4	1200
15B10	YHR075C		0.0108818	0.0102227	0.90624	0.0115655	0.907229	0.0109404	0.750839	0	0	0	12.8	1200
15B11	NA	NA	0.0120659	0.0121922	0.835497	0.0119421	0.827142	0.010384	0.655457	0	0	NA	10.4	1200
15B12	NA	NA	0.0136662	0.0117274	0.950189	0.0163732	0.869892	0.0154892	0.606583	0	0	NA	11.2	800
15C1	YHR078W		0.0113643	0.0111823	0.904187	0.0135013	0.805012	0.00995118	0.777704	0	0	0	12	1100
15C2	YHR079C	IRE1	0.0104085	0.00980194	0.957763	0.0137482	0.903061	0.00881302	0.7089	0	0	0	13.6	1200
15C3	YHR080C		0.0118799	0.0103872	0.998551	0.0117376	0.958297	0.0140727	0.798072	0	0	0	15.2	1000
15C4	YHR081W		0.0130213	0.015134	0.938422	0.0138504	0.891477	0.0108559	0.945492	0	0	0	20.8	800
15C5	YHR082C	KSP1	0.0111751	0.01329	0.915746	0.00980155	0.979803	0.0109667	0.918514	0	0	10	15.2	1200
15C6	YHR086W	NAM8	0.012043	0.0128235	0.6819	0.0125923	0.891158	0.0115397	0.975836	0	0	0	12.8	1200
15C7	YHR087W		0.010734	0.0112239	0.765587	0.0107434	0.964231	0.0102764	0.947969	0	0	0	11.2	1600
15C8	YHR091C	MSR1	0.0125017	0.0118213	0.885925	0.0132376	0.883391	0.0125264	0.866569	0	0	0	16	1000
15C9	YHR092C	HXT4	0.011809	0.0125672	0.822703	0.0126126	0.93551	0.0105058	0.818916	0	0	0	12.8	1100
15C10	YHR093W	AHT1	0.0109344	0.0122871	0.762113	0.0103586	0.963697	0.0103693	0.88359	0	0	0	10.4	1200
15C11	YHR094C	HXT1	0.0113801	0.0116673	0.969323	0.0111066	0.872011	0.0109965	0.587824	0	0	0	10.4	1200
15C12	YHR095W		0.011753	0.0101499	0.972434	0.0119751	0.868735	0.0136567	0.701485	0	0	0	8.8	1200
15D1	YHR096C	HXT5	0.0125602	0.0112226	0.926062	0.0142597	0.838415	0.0122813	0.549564	0	0	0	12.8	1100
15D2	YHR097C		0.0108544	0.0101805	0.994845	0.0098545	0.982182	0.0130406	0.762508	0	0	0	11.2	1500
15D3	NA	NA	0.0115852	0	0	0.0111873	0.973681	0.0120124	0.910771	0	0	NA	16	1300
15D4	NA	NA	0.0114775	0.0115431	0.909107	0.0109939	0.952488	0.0119347	0.824195	0	0	NA	12	1000
15D5	YHR104W	GRE3	0.0126062	0	0	0.0117658	0.971548	0.0135759	0.885392	0	0	0	15.2	1200
15D6	YHR105W		0.0115679	0.0112107	0.868339	0.0115102	0.920932	0.0120106	0.940431	0	0	0	12.8	1100
15D7	YHR106W	TRR2	0.0110676	0.0120924	0.778616	0.010086	0.961998	0.0112085	0.99115	0	0	0	12.8	1200
15D8	YHR108W		0.01125	0.0132822	0.81356	0.0102891	0.97963	0.0106172	0.960153	0	0	0	12.8	1100
15D9	YHR109W		0.0117661	0.0109577	0.912298	0.0127033	0.74389	0.0124304	0.627214	0	0	0	12.8	1000
15D10	YHR110W	ERP5	0.0117928	0.0118333	0.953426	0.0117525	0.881723	0.0114321	0.582524	0	0	5	10.4	1200
15D11	YHR111W		0.0107044	0.010996	0.889358	0.0104278	0.869076	0.0110957	0.664294	0	0	0	14.4	1400
15D12	YHR112C		0.0116488	0.0105281	0.971719	0.0108701	0.894736	0.0141726	0.775443	0	0	0	8.8	1200
15E1	YHR113W		0.0115656	0.0101815	0.975939	0.0133853	0.742722	0.0109656	0.68451	0	0	0	12.8	1100
15E2	YHR114W		0.0119191	0.0101945	0.945124	0.014346	0.805879	0.0152086	0.508082	0	0	0	16	1000
15E3	YHR115C		0.0148232	0.0114176	0.883573	0.0211239	0.828185	0.0131106	0.672674	0	0	0	16.8	800
15E4	YHR116W		0.010506	0.00966893	0.9774	0.018893	0.670737	0.0115018	0.83297	0	0	0	16	1000
15E5	YHR117W	TOM71	0.0115348	0.0123141	0.889643	0.00979489	0.949936	0.0130239	0.899283	0	0	7	11.2	1300
15E6	YHR120W	MSH1	0.010333	0.0111404	0.790903	0.0129905	0.271532	0.00963466	0.863601	0	0	0	19.2	1500
15E7	YHR121W		0.0113795	0.0116644	0.823364	0.0109586	0.934823	0.0115409	0.815748	0	0	0	12.8	1100
15E8	YHR123W	EPT1	0.0119611	0.0121629	0.743745	0.0118359	0.796709	0.0118896	0.83314	0	0	0	11.2	1300
15E9	YHR124W	NDT80	0.0114293	0.0124535	0.78534	0.0119568	0.798307	0.0101471	0.862007	0	0	0	12	1100
15E10	YHR125W		0.0115332	0.0123438	0.846931	0.0118047	0.856128	0.0105938	0.756523	0	0	0	10.4	1200
15E11	YHR126C		0.0117077	0.0127524	0.915421	0.0108999	0.918902	0.011617	0.87334	0	0	0	10.4	1200
15E12	YHR129C	ARP1	0.0108582	0.0104009	0.979559	0.0115172	0.921894	0.0107162	0.902723	0	0	7	10.4	1200
15F1	YHR130C		0.0113545	0.00984758	0.990151	0.0134059	0.809602	0.0108758	0.682087	0	0	0	12.8	1100
15F2	YHR132C	ECM14	0.0125753	0.00990491	0.976806	0.0172169	0.735928	0.01275	0.564243	0	0	7	15.2	900
15F3	YHR133C		0.012368	0.0118932	0.940745	0.0147116	0.915043	0.0110489	0.946652	0	0	0	14.4	1000
15F4	YHR134W		0.0104494	0.0104744	0.976493	0.0096862	0.959333	0.0113138	0.764651	0	0	8	15.2	1300
15F5	NA	NA	0.0122166	0.0117986	0.816589	0.0115064	0.951181	0.0135312	0.893132	0	0	NA	15.2	1000
15F6	YHR136C	SPL2	0.0126089	0.0130606	0.865031	0.0127661	0.943775	0.012044	0.872023	0	0	0	12.8	1000
15F7	YHR137W	ARO9	0.0123075	0.0150519	0.75866	0.0127515	0.954896	0.0101116	0.888492	0	0	0	10.4	1200
15F8	YHR138C		0.0114342	0.0122663	0.87602	0.00994266	0.94989	0.0124581	0.76332	0	0	0	10.4	1200
15F9	YHR139C	SPS100	0.0129286	0.0129842	0.854751	0.0132593	0.876813	0.0125616	0.815305	0	0	0	10.4	1100
15F10	YHR139C-A		0.0107951	0.0120895	0.875812	0.00981655	0.974063	0.0107159	0.834594	0	0	0	10.4	1200
15F11	YHR142W		0.0121482	0.0128902	0.927241	0.011487	0.909908	0.0125887	0.633049	0	0	0	10.4	1100
15F12	YHR143W		0.0118607	0.0110872	0.935417	0.0102774	0.9676	0.0152812	0.749222	0	0	0	9.6	1000
15G1	YHR147C	MRPL6	0.0118015	0.0100913	0.976506	0.0142097	0.854873	0.0133317	0.564076	0	0	0	14.4	1300
15G2	YHR150W		0.0125255	0.0111937	0.908883	0.014217	0.753545	0.0133719	0.632291	0	0	7	14.4	900
15G3	YHR151C		0.0049094	0.0065964	0.918084	0.00444367	0.992629	0.00426557	0.949876	0	0	0	13.6	3400
15G4	YHR152W	SPO12	0.0122645	0.0106166	0.976624	0.0130011	0.717672	0.0136054	0.866504	0	0	8	13.6	1100
15G5	NA	NA	0.0127508	0.0121114	0.968772	0.0120304	0.851625	0.0143699	0.739049	0	0	NA	14.4	800
15G6	YHR154W	ESC4	0.00553664	0.00986197	0.728062	0.00467265	0.922521	0.0044163	0.914567	0	0	18	16.8	3200
15G7	YHR155W		0.0117113	0.0114742	0.928604	0.0122489	0.856565	0.0114455	0.89333	0	0	0	13.6	1000
15G8	YHR156C		0.0118301	0.0143015	0.900901	0.0109904	0.940992	0.0107898	0.900294	0	0	0	11.2	1200
15G9	YHR157W	REC104	0.0116861	0.012751	0.898255	0.0115672	0.796947	0.0108886	0.719315	0	0	0	12.8	1000
15G10	YHR158C	KEL1	0.0121775	0.0147327	0.877255	0.0115036	0.815418	0.010923	0.756162	0	0	4	12.8	1000
15G11	YHR159W		0.0123223	0.0122261	0.955842	0.0110417	0.985117	0.014064	0.71375	0	0	0	10.4	1100
15G12	YHR160C	PEX18	0.0115402	0.0107074	0.958699	0.0117277	0.933799	0.0123002	0.745203	0	0	0	10.4	1100
15H1	YHR161C	YAP1801	0.0102131	0.0095112	0.996075	0.0110268	0.879112	0.0113091	0.646134	0	0	0	12.8	1100
15H2	NA	NA	0	0	0	0	0	0	0	0	0	NA	NA	NA
15H3	YHR163W	SOL3	0.0113796	0.0103854	0.987711	0.0150953	0.959706	0.00989167	0.795655	0	0	0	12	1000
15H4	YHR167W		0.0120551	0.0111266	0.940742	0.0131527	0.933037	0.01	0.651828	0	0	0	13.6	1100
15H5	YHR176W		0.0109114	0.0105962	0.984566	0.0115852	0.866193	0.0106099	0.837456	0	0	0	13.6	1000
15H6	YHR177W		0.011985	0.0110507	0.981869	0.0148524	0.808223	0.0108118	0.911743	0	0	0	11.2	1200
15H7	YHR178W	STB5	0.0105283	0.0119768	0.901765	0.0108575	0.988572	0.00914496	0.989849	0	0	4	11.2	1200
15H8	YHR179W	OYE2	0.0125236	0.0129671	0.849109	0.0128089	0.801919	0.0118541	0.80054	0	0	0	11.2	1200
15H9	YHR182W		0.0111189	0.0121776	0.848662	0.0112192	0.924476	0.0101461	0.880746	0	0	0	10.4	1200
15H10	YHR183W	GND1	0.0104921	0.0112421	0.932665	0.00882672	0.904404	0.0119493	0.893323	0	0	0	12.8	1300
15H11	YHR184W	SSP1	0.01069	0.0111558	0.920794	0.0096828	0.994814	0.0113997	0.958646	0	0	0	10.4	1100
15H12	YHR189W		0.0113902	0.0117238	0.905484	0.00970025	0.984252	0.0133337	0.786898	0	0	4	9.6	1300
16A1	YHR195W	VAB36	0.0114313	0.00943553	0.992128	0.0144979	0.904318	0.0154847	0.45906	0	0	0	13.6	600
16A2	YHR198C		0.0117109	0.00950418	0.992918	0.0131789	0.94111	0.0133198	0.763703	0	0	0	12.8	800
16A3	YHR199C		0.0118869	0.00959845	0.995568	0.0142953	0.926386	0.0127809	0.819205	0	0	0	12	1000
16A4	YHR200W	RPN10	0.0176704	0	0	0.0211747	0.789387	0.0151613	0.867486	0	0	0	16.8	700
16A5	YHR202W		0.0123924	0.0112267	0.837988	0.0120965	0.921799	0.0142162	0.863413	0	0	0	13.6	1000
16A6	YHR203C	RPS4B	0.0140158	0.0118451	0.930172	0.0208262	0.877611	0.0122542	0.918703	0	0	0	16	700
16A7	YHR204W		0.0133161	0.0131754	0.710983	0.0138558	0.915572	0.01295	0.892286	0	0	0	11.2	1000
16A8	YHR206W	SKN7	0.0115467	0.010261	0.931387	0.0126327	0.889913	0.0120195	0.814794	0	0	0	11.2	1200
16A9	YHR207C		0.0120727	0.0109766	0.828213	0.0125986	0.923562	0.0128175	0.799758	0	0	3	11.2	1200
16A10	YHR209W		0.0123012	0.0118497	0.877119	0.0126955	0.908019	0.0123883	0.716501	0	0	0	10.4	1100
16A11	YHR210C		0.0111828	0.0106249	0.87148	0.0118026	0.972766	0.012986	0.645893	0	0	0	11.2	900
16A12	YCL001W	RER1	0.0105879	0.0104231	0.95307	0.0094584	0.993753	0.0122435	0.776561	0	0	0	9.6	1300
16B1	YCL002C		0.0114411	0.00977668	0.975025	0.0137886	0.963813	0.0137818	0.675234	0	0	0	14.4	800
16B2	YCL005W		0.0120655	0.011311	0.834517	0.0129279	0.937154	0.0121164	0.666675	0	0	8	12.8	1200
16B3	YMR118C		0.0139323	0.0127973	0.754903	0.0152883	0.910419	0.0148843	0.581279	0	0	0	16	1000
16B4	NA	NA	0	0	0	0	0	0	0	0	0	NA	NA	NA
16B5	YCL008C	STP22	0.00503196	0.0108444	0.722523	0.0108956	0.891344	0.00242604	1	0	0	22	15.2	1800
16B6	YCL009C	ILV6	0.0136393	0.0135747	0.768946	0.0137045	0.993069	0.0141945	0.524296	0	0	0	11.2	1200
16B7	YCL010C		0.0101464	0.00992319	0.95712	0.0103799	0.979355	0.0114085	0.646328	0	0	0	14.4	1500
16B8	YCL011C	GBP2	0.0135967	0.0127482	0.888261	0.0145661	0.891513	0.0115566	0.689541	0	0	0	12.8	1100
16B9	YCL012W		0.0126223	0.0115333	0.845168	0.0130697	0.849837	0.0134306	0.767974	0	0	0	11.2	1200
16B10	YCL013W		0.0117865	0.0113106	0.96324	0.0118439	0.886032	0.0122422	0.736629	0	0	0	11.2	1200
16B11	NA	NA	0.0112999	0.010907	0.883874	0.0117221	0.917161	0.0113835	0.324385	0	0	NA	11.2	1200
16B12	NA	NA	0.00931885	0.00953414	0.80953	0.00911307	0.932198	0.0164356	0.483058	0	0	NA	9.6	1400
16C1	YCL023C		0.012117	0.0106368	0.921697	0.0140757	0.943068	0.0138543	0.57406	0	0	0	12	1000
16C2	YCL024W		0.0127154	0.0124047	0.861856	0.013042	0.818214	0.0155728	0.495899	0	0	0	16	1000
16C3	YCL025C	AGP1	0.0142864	-0.0098239	0.0134705	0.0144608	0.927987	0.0141162	0.740094	0	0	0	14.4	800
16C4	YCL026C		0.0127159	0.0126527	0.787502	0.0129109	0.936369	0.0125887	0.836129	0	0	0	13.6	1200
16C5	YCL027W	FUS1	0.0141318	0.0129476	0.739356	0.0155545	0.890924	0.0181286	0.56592	0	0	0	16.8	700
16C6	YCL028W		0.0135528	0.0137885	0.710969	0.0163037	0.710283	0.011429	0.977306	0	0	0	12.8	1100
16C7	YCL029C	BIK1	0.0124028	0.012556	0.797674	0.0130741	0.792475	0.0116617	0.9899	0	0	0	13.6	1000
16C8	YCL030C	HIS4	0.0123602	0.0139666	0.71583	0.0131027	0.907831	0.010549	0.976113	0	0	0	11.2	1200
16C9	YCL032W	STE50	0.0113348	0.0114292	0.865593	0.0123318	0.94295	0.0104074	0.887833	0	0	0	11.2	1200
16C10	YCL033C		0.0109128	0.0107129	0.87442	0.0116012	0.915576	0.0104861	0.787789	0	0	0	11.2	1200
16C11	YCL034W		0.0109347	0.0101002	0.970313	0.0118454	0.955874	0.0109979	0.957021	0	0	0	11.2	1200
16C12	YCL036W		0.0103649	0.0100643	0.940147	0.0106839	0.901566	0.0128272	0.638429	0	0	0	9.6	1400
16D1	YCL037C	SRO9	0.0111602	0.0100901	0.890566	0.0124841	0.928304	0.0117033	0.572957	0	0	0	16.8	1000
16D2	YCL039W		0.013496	0.0120354	0.867174	0.0153601	0.893375	0.026913	0.375663	0	0	0	16	800
16D3	NA	NA	0.0120811	0.0108805	0.947421	0.0135795	0.848186	0.035722	0.443316	0	0	NA	15.2	900
16D4	NA	NA	0.0140675	0.0132389	0.908437	0.0120116	0.974652	0.0183588	0.729881	0	0	NA	14.4	800
16D5	YCL044C		0.0154002	0.0130811	0.691432	0.0150558	0.966914	0.0157607	0.701764	0	0	0	14.4	800
16D6	YCL045C		0.0131777	0.0124564	0.884117	0.0127162	0.88583	0.014548	0.7539	0	0	0	13.6	1000
16D7	YCL046W		0.0124472	0.0155282	0.680708	0.0125447	0.9079	0.0123511	0.957987	0	0	0	11.2	1200
16D8	YCL047C		0.0124427	0.0133024	0.673015	0.0143499	0.9823	0.0109831	0.923528	0	0	0	11.2	1100
16D9	YCL048W		0.0117116	0.0115036	0.87298	0.0124423	0.985033	0.0112542	0.756563	0	0	0	11.2	1200
16D10	YCL049C		0.011543	0.0118078	0.857682	0.0122212	0.933138	0.0107086	0.926568	0	0	0	11.2	1200
16D11	YCL050C	APA1	0.0111108	0.0105802	0.927419	0.0115831	0.921529	0.011216	0.803921	0	0	0	11.2	1200
16D12	YCL051W	LRE1	0.0129226	0.011564	0.948691	0.0124242	0.926646	0.0153402	0.708994	0	0	0	11.2	900
16E1	YCL055W	KAR4	0.0119203	0.010362	0.948337	0.0126107	0.911875	0.0131807	0.762832	0	0	0	12	1000
16E2	YCL056C		0.0129489	0.0119467	0.977179	0.0141346	0.907546	0.0157366	0.595915	0	0	7	16	1000
16E3	YCL057W	PRD1	0.0135453	0.0124571	0.860652	0.0148418	0.901657	0.0314629	0.369525	0	0	0	14.4	800
16E4	YCL060C		0.0103512	0.010416	0.966545	0.010434	0.987859	0.0102067	0.910434	0	0	9	16	1000
16E5	YCL061C		0.0112587	0.0116021	0.959444	0.0108527	0.993199	0.0113474	0.868607	0	0	8	16	1000
16E6	YCL062W		0.0125842	0.0132682	0.80447	0.0116613	0.960467	0.0129412	0.82689	0	0	0	13.6	1000
16E7	YCL063W		0.0112882	0.0118117	0.901591	0.0112419	0.995912	0.0108518	0.901513	0	0	0	13.6	1000
16E8	YCL064C	CHA1	0.0108905	0.0138324	0.677659	0.0109344	0.960544	0.0108469	0.974543	0	0	0	11.2	1200
16E9	YCL069W		0.0125021	0.0149701	0.723598	0.0119707	0.964847	0.0111579	0.947098	0	0	0	11.2	1100
16E10	YCR001W		0.0112	0.0118901	0.898888	0.0123166	0.951399	0.00975012	0.823596	0	0	0	11.2	1100
16E11	YCR002C	CDC10	0.0123579	0.0108304	0.914211	0.014387	0.873971	0.0104728	0.543244	0	0	0	11.2	1100
16E12	YCR003W	MRPL32	0.0120536	0.0131893	0.951704	0.0104362	0.980447	0.0129453	0.943211	0	0	0	11.2	900
16F1	YCR004C	YCP4	0.0142783	0.0130123	0.848783	0.0128994	0.906525	0.017942	0.783494	0	0	0	12	1000
16F2	YCR005C	CIT2	0.013914	0.0120706	0.876878	0.016422	0.907044	0.0176764	0.561888	0	0	0	14.4	800
16F3	YCR006C		0.0132413	0.0115716	0.884865	0.012714	0.923463	0.0162622	0.95038	0	0	0	12	1100
16F4	YCR007C		0.0131931	0.0110885	0.952176	0.0150801	0.962143	0.0141051	0.911575	0	0	0	14.4	800
16F5	NA	NA	0.0134278	0.013681	0.820382	0.0138742	0.854519	0.01278	0.899302	0	0	NA	15.2	900
16F6	YCR009C	RVS161	0.0108586	0.0106999	0.939984	0.0112844	0.877542	0.0106154	0.912227	0	0	7	14.4	1400
16F7	YCR010C		0.0139165	0.0141283	0.916135	0.0142128	0.940998	0.013435	0.941068	0	0	0	12	900
16F8	YCR011C	ADP1	0.0130363	0.0137174	0.865769	0.0145649	0.82748	0.0112907	0.932391	0	0	0	11.2	1100
16F9	YCR014C	POL4	0.0118025	0.0118251	0.82095	0.0129016	0.951724	0.0108568	0.881206	0	0	0	11.2	1200
16F10	YCR015C		0.0109759	0.0111127	0.942669	0.0113899	0.990928	0.0104668	0.943368	0	0	0	11.2	1100
16F11	YCR016W		0.0106125	0.0114644	0.8839	0.0102745	0.970254	0.0101905	0.963167	0	0	0	11.2	1200
16F12	YCR017C		0.0133732	0.0121453	0.925315	0.0115142	0.885626	0.0181343	0.713351	0	0	0	11.2	900
16G1	YCR019W	MAK32	0.0116	0.0108489	0.948265	0.0122725	0.890749	0.01177	0.734498	0	0	0	12	1300
16G2	YCR020C	PET18	0.0137586	0.01184	0.956053	0.0164193	0.842205	0.0229483	0.503935	0	0	0	16	800
16G3	YCR020C-A	MAK31	0.015832	0.0116022	0.948241	0.0223657	0.718654	0.0170683	0.838696	0	0	0	14.4	800
16G4	YCR021C	HSP30	0.013963	0.0107106	0.951061	0.018266	0.794972	0.014983	0.71414	0	0	0	14.4	800
16G5	NA	NA	0.0134176	0.0126775	0.917532	0.014826	0.919195	0.0129435	0.863617	0	0	NA	12	1000
16G6	YCR023C		0.0119287	0.0121774	0.883587	0.0117089	0.943433	0.0119091	0.902414	0	0	0	11.2	1300
16G7	YLR420W	URA4	0.0107153	0.0101877	0.983909	0.0114635	0.967123	0.0105728	0.862075	0	0	0	15.2	1000
16G8	YLR451W	LEU3	0.0122486	0.0128133	0.949136	0.0121678	0.973857	0.0118068	0.940843	0	0	0	11.2	1200
16G9	YLR126C		0.0118665	0.012005	0.885649	0.0117312	0.961907	0.010511	0.671767	0	0	0	11.2	1100
16G10	YLR128W		0.0115958	0.0146853	0.74509	0.0108499	0.991781	0.0101571	0.826378	0	0	0	11.2	1100
16G11	YLR130C	ZRT2	0.0133719	0.0161317	0.771818	0.0104425	0.98324	0.0150154	0.947944	0	0	0	12	900
16G12	YLR131C	ACE2	0.0106928	0.00994754	0.926759	0.0100221	0.986754	0.0124603	0.873536	0	0	0	11.2	1200
16H1	YLR133W	CKI1	0.0110333	0.00970951	0.985934	0.0111284	0.959024	0.01265	0.715004	0	0	0	11.2	1300
16H2	NA	NA	0	0	0	0	0	0	0	0	0	NA	NA	NA
16H3	YLR134W	PDC5	0.0122481	0.0104465	0.98723	0.0148004	0.958967	0.0146592	0.630832	0	0	0	12	1000
16H4	YLR135W		0.00580539	0.00683925	0.995682	0.00701587	0.977007	0.00438573	0.911821	0	0	18	8.8	3200
16H5	YLR136C	TIS11	0.0122137	0.0109058	0.949493	0.0138779	0.988353	0.0141754	0.511587	0	0	0	11.2	1200
16H6	YLR137W		0.0123417	0.0101743	0.97205	0.0144568	0.844724	0.0132239	0.782909	0	0	0	11.2	1200
16H7	YLR138W	NHA1	0.0119937	0.0103113	0.889161	0.0143324	0.922716	0	0	0	0	0	16.8	900
16H8	YLR139C	SLS1	0.00991931	0.01068	0.950722	0.00984404	0.988	0.00932633	0.989623	0	0	0	19.2	1400
16H9	YLR142W	PUT1	0.0108398	0.0114197	0.883581	0.0116059	0.959966	0.00970621	0.956718	0	0	0	11.2	1200
16H10	YLR143W		0.012134	0.011985	0.89094	0.0112402	0.903287	0.0133628	0.777665	0	0	0	11.2	1200
16H11	YLR144C	ACF2	0.0112439	0.0121058	0.863975	0.0104282	0.974048	0.0113233	0.854116	0	0	0	11.2	1200
16H12	YMR074C		0.0102753	0.010551	0.95144	0.00939396	0.977438	0.0110213	0.923642	0	0	0	9.6	1300
17A1	YLR149C		0.0130366	0.010805	0.94287	0.0134264	0.882357	0.0158502	0.745444	0	0	0	12	700
17A2	YLR150W	STM1	0.0109375	0.00992908	0.971171	0.012174	0.883516	0.0200294	0.53166	0	0	11	13.6	900
17A3	YLR151C		0.014659	0.011332	0.838729	0.0126792	0.968172	0.0266401	0.705389	0	0	0	13.6	1000
17A4	YLR152C		0.0134144	0.00987932	0.998347	0.0136607	0.897788	0.0203184	0.728093	0	0	0	15.2	800
17A5	YLR154C		0.01335	0	0	0.01335	0.842111	0.0707368	0.0909598	0	0	0	16.8	700
17A6	YLR164W		0.0123183	0.011211	0.940961	0.0132424	0.950731	0.0126858	0.841632	0	0	0	13.6	1000
17A7	YLR165C		0.0111453	0.00992905	0.942883	0.0127011	0.870132	0.0156952	0.615369	0	0	0	12	1000
17A8	YLR168C	MSF1'	0.0109105	0	0	0.0109105	0.979229	0.0161343	0.528179	0	0	0	16.8	1100
17A9	YLR169W		0.0105518	0.0108611	0.820588	0.0102596	0.961393	0.0170543	0.676712	0	0	0	9.6	1400
17A10	YLR170C	APS1	0.0128229	0.0117834	0.799228	0.013334	0.888874	0.0134964	0.963158	0	0	0	11.2	1000
17A11	YLR171W		0.0121966	0.0107378	0.88708	0.0137932	0.865572	0.0124468	0.94607	0	0	0	11.2	900
17A12	YLR172C	DPH5	0.0124954	0.0116738	0.942788	0.0111224	0.963498	0.0154994	0.923783	0	0	0	11.2	1000
17B1	YLR173W		0.0134849	0.0134694	0.755604	0.0135005	0.925806	0.0151939	0.570965	0	0	8	11.2	900
17B2	YLR174W	IDP2	0.0120127	0.0104298	0.953717	0.014162	0.924415	0.0279384	0.447174	0	0	0	16	1000
17B3	YLR176C	RFX1	0.0102942	0.00984816	0.941697	0.0107825	0.964461	0.0548078	0.428336	0	0	0	15.2	1200
17B4	YLR177W		0.0103603	0.0103603	0.866857	0.0188371	0.507232	0.017142	0.539712	0	0	8	16.8	1100
17B5	NA	NA	0.0112654	0.0112654	0.850296	0	0	0.2624	0.0240583	0	0	NA	18.4	1000
17B6	YLR178C	TFS1	0.0121541	0.0110652	0.824881	0.0134807	0.905242	0.573939	0.00422902	0	0	0	16	1000
17B7	YLR179C		0.0120324	0.0113957	0.829597	0.0127444	0.939352	0.0149667	0.581665	0	0	0	16	900
17B8	YLR180W	SAM1	0.00945717	0	0	0.00945717	0.976777	0.012324	0.674797	0	0	0	16	1500
17B9	YLR181C		0.0137439	0.0134419	0.624102	0.0112472	0.990794	0.0176654	0.733442	0	0	0	16	700
17B10	YLR182W	SWI6	0.00767588	0.00710092	0.833896	0.00848452	0.955333	0.00756738	0.874352	0	0	12	16.8	2100
17B11	NA	NA	0.0121837	0.0137448	0.73033	0.0113125	0.937558	0.0117537	0.876566	0	0	NA	15.2	1200
17B12	NA	NA	0.0137805	0.0146002	0.833356	0.0106301	0.99293	0.0181376	0.896864	0	0	NA	13.6	900
17C1	YLR185W	RPL37A	0.0120371	0.0117915	0.892575	0.0122931	0.900454	0.0450836	0.211131	0	0	0	14.4	900
17C2	YLR187W		0.0106166	0.00943237	0.987671	0.0121408	0.946977	0.0227832	0.405656	0	0	0	12	1000
17C3	YLR188W	MDL1	0.0115622	0.010739	0.87463	0.0101304	0.903011	0.0147853	0.796133	0	0	3	12.8	1400
17C4	YLR189C	UGT51	0.0116752	0.0113518	0.874706	0.0120176	0.897621	0.017829	0.676099	0	0	0	16.8	700
17C5	YLR190W		0.0102808	0.0107556	0.879981	0.00984624	0.873941	0.0125409	0.691414	0	0	5	17.6	1200
17C6	YLR191W	PEX13	0.0110863	0.0113166	0.73714	0.0098079	0.954422	0.0124562	0.978084	0	0	5	16.8	1100
17C7	YLR193C		0.0118583	0.0181496	0.663727	0.0118583	0.841509	0.0164912	0.634702	0	0	0	17.6	900
17C8	YLR194C		0.0118829	0.0129815	0.88931	0.0109557	0.955534	0.015409	0.621263	0	0	0	16	1000
17C9	YLR199C		0.0127039	0.0156367	0.869004	0.0112047	0.918397	0.0120558	0.959063	0	0	0	16	1000
17C10	YLR200W	YKE2	0.0101997	0.0127756	0.669758	0.0098046	0.962508	0.0106279	0.907848	0	0	7	16	1400
17C11	YLR201C		0.0140738	0.0168215	0.786696	0.0121409	0.960392	0.0140157	0.953368	0	0	0	15.2	1000
17C12	YLR202C		0.0130959	0.0115137	0.965014	0.0134125	0.990604	0.0147777	0.865259	0	0	0	12.8	800
17D1	YLR203C	MSS51	0.0121365	0.0118041	0.913722	0.0124882	0.998027	0.537249	0.00275332	0	0	4	13.6	900
17D2	YLR204W	QRI5	0.0133449	0.0112484	0.904277	0.016402	0.87713	-0.0951068	0.0876456	0	0	0	16.8	700
17D3	NA	NA	0.0109758	0.0110802	0.887529	0.0108734	0.952695	0.0192327	0.667593	0	0	NA	15.2	1200
17D4	NA	NA	0.013326	0.0146442	0.871454	0.0123677	0.862743	0.013161	0.831391	0	0	NA	13.6	1000
17D5	YLR207W	HRD3	0.0132059	0.015096	0.802479	0.0108705	0.99096	0.0145063	0.905085	0	0	0	13.6	1000
17D6	YLR209C		0.0118281	0.0164255	0.685018	0.0104642	0.93895	0.0136007	0.828134	0	0	0	15.2	900
17D7	YLR210W	CLB4	0.011316	0.0113888	0.920816	0.0107502	0.975642	0.0118646	0.945606	0	0	0	11.2	1200
17D8	YLR211C		0.0129722	0.0176968	0.929113	0.0106932	0.99506	0.0123093	0.823457	0	0	0	15.2	1000
17D9	YLR213C		0.0119265	0.00978944	0.943299	0.014376	0.851997	0.0125265	0.957726	0	0	0	15.2	900
17D10	YLR214W	FRE1	0.0108196	0.0117722	0.806066	0.0103074	0.945085	0.010492	0.792099	0	0	0	13.6	1400
17D11	YLR216C	CPR6	0.0121111	0.0155176	0.718142	0.010856	0.935455	0.010971	0.933096	0	0	4	11.2	1200
17D12	YLR217W		0.0110683	0.012064	0.936508	0.0102243	0.996763	0.0174655	0.586543	0	0	4	10.4	1200
17E1	YLR218C		0.0122208	0.0106259	0.976683	0.011287	0.896753	0.0159298	0.743434	0	0	2	11.2	1200
17E2	YLR219W		0.0138165	0.00984351	0.96979	0.0112484	0.889872	0.0375363	0.783082	0	0	0	15.2	1200
17E3	YLR220W	CCC1	0.0128668	0.0118287	0.78891	0.010914	0.902746	0.0175464	0.878485	0	0	3	12.8	1200
17E4	YLR221C		0.013194	0.0132071	0.863775	0.0125735	0.877798	0.0138646	0.866103	0	0	0	15.2	900
17E5	YLR224W		0.0123585	0.0133835	0.757254	0.0117328	0.959609	0.0120776	0.916254	0	0	0	12.8	1100
17E6	YLR225C		0.0119937	0.0132243	0.697539	0.0124171	0.908267	0.0115982	0.944236	0	0	0	12.8	1100
17E7	YLR227C		0.0112326	0.01171	0.859871	0.0104027	0.971164	0.0116886	0.946468	0	0	0	12.8	1100
17E8	YKL001C	MET14	0.0127277	0.0134008	0.764823	0.0123941	0.869677	0.0124378	0.956662	0	0	0	12.8	1100
17E9	YKL002W		0.0135301	0	0	0.0122824	0.938869	0.01506	0.710316	0	0	4	19.2	900
17E10	YKL003C	MRP17	0.0143438	0.0153699	0.90473	0.0151775	0.882762	0.0127876	0.97858	0	0	0	16	700
17E11	YKL006W	RPL14A	0.0117871	0.0186478	0.549194	0.0117871	0.887369	0.0270842	0.166008	0	0	4	22.4	400
17E12	YKL007W	CAP1	0.0129399	0.0158949	0.844502	0.010911	0.980663	0.0129403	0.918357	0	0	0	11.2	1000
17F1	YKL008C		0.0130127	0.0131335	0.867151	0.0128942	0.897509	0.0244275	0.472136	0	0	0	12	900
17F2	YKL009W	MRT4	0.011336	0.0114234	0.90538	0.0112498	0.985104	0.254712	0.00675678	0	0	0	21.6	900
17F3	YKL010C	UFD4	0.0164594	0.0149809	0.700069	0.0144847	0.863544	0.0215166	0.768441	0	0	0	13.6	900
17F4	YKL011C	CCE1	0.012596	0.0126267	0.82538	0.0109697	0.934909	0.0147464	0.764598	0	0	7	15.2	1200
17F5	NA	NA	0.0147349	0.0151348	0.706001	0.0128946	0.867213	0.0166739	0.887436	0	0	NA	13.6	900
17F6	YKL016C	ATP7	0.0116559	0.0116087	0.969703	0.0104632	0.912516	0.0132161	0.870267	0	0	4	14.4	800
17F7	YKL017C	HCS1	0.0116449	0.0154706	0.638379	0.0110778	0.873881	0.0122733	0.960833	0	0	0	12.8	1100
17F8	YKL020C	SPT23	0.0121756	0.01389	0.81353	0.0109931	0.82305	0.0119856	0.997268	0	0	0	11.2	900
17F9	YKL023W		0.0142255	0.0147594	0.715806	0.0134897	0.906338	0.0144919	0.818019	0	0	0	12	900
17F10	YKL025C	PAN3	0.0126044	0.0175232	0.673887	0.0113421	0.987541	0.0141829	0.945866	0	0	2	11.2	900
17F11	YKL026C		0.0136122	0.0141106	0.847217	0.0122387	0.945991	0.0147464	0.714712	0	0	0	11.2	900
17F12	YKL027W		0.0129651	0.0145302	0.947817	0.0105027	0.990891	0.0148467	0.825862	0	0	0	12	700
17G1	YKL029C	MAE1	0.0139953	0.0134174	0.851255	0.0146251	0.865626	0.0177194	0.628309	0	0	4	12	900
17G2	YKL031W		0.0153072	0.0153072	0.7179	0.019004	0.619887	-0.0565463	0.220099	0	0	0	13.6	800
17G3	YKL032C	IXR1	0.0179004	0.015879	0.761705	0.0205116	0.794933	0.0523474	0.302898	0	0	5	16.8	700
17G4	YKL034W		0.0112843	0.0143874	0.796789	0.00928223	0.931408	0.0274955	0.609832	0	0	0	14.4	1100
17G5	NA	NA	0.0121628	0.0124596	0.924221	0.0118798	0.928226	0.0242528	0.546381	0	0	NA	15.2	900
17G6	YKL038W	RGT1	0.0118223	0.0121943	0.957473	0.0114722	0.935473	0.0296711	0.570949	0	0	0	12.8	1100
17G7	YKL039W	PTM1	0.0131882	0.0138253	0.860075	0.0109828	0.896713	0.0156023	0.746113	0	0	0	14.4	800
17G8	YKL040C	NFU1	0.0137697	0.0120645	0.866941	0.010702	0.956146	0.0240722	0.911838	0	0	7	12	1000
17G9	YKL041W	VPS24	0.0126381	0.014015	0.844954	0.0115076	0.945527	0.027263	0.259947	0	0	0	11.2	900
17G10	YKL043W	PHD1	0.0130305	0.017113	0.766609	0.0105207	0.996144	0.0165653	0.627373	0	0	0	12	900
17G11	YKL044W		0.0132081	0.0134529	0.868199	0.0104785	0.896688	0.0174317	0.873761	0	0	0	11.2	1000
17G12	YKL046C		0.0136124	0.0168986	0.873294	0.0104427	0.93804	0.015279	0.947006	0	0	0	12	700
17H1	YKL047W		0.0126671	0.0123255	0.679819	0.0126671	0.882577	0.0151293	0.635637	0	0	0	12	1000
17H2	NA	NA	0.00436345	0.00436345	1	0	0	0	0	0	0	NA	12	10000
17H3	YKL048C	ELM1	0.0105138	0.00972423	0.974492	0.0114429	0.938177	2.1	0.000113441	0	0	8	12.8	1200
17H4	YKL050C		0.0143568	0.0126256	0.920606	0.0114721	0.884425	0.0234809	0.771576	0	0	0	12.8	1100
17H5	YKL051W		0.0120985	0.0132054	0.908805	0.0111628	0.98517	0.0147369	0.611301	0	0	0	12	1000
17H6	YKL053W		0.0126858	0.0123158	0.969352	0.0130787	0.978578	0.0258832	0.627267	0	0	0	12	1000
17H7	YKL054C		0.0038585	0.00467169	0.96469	0.00724337	0.862807	0.00235077	1	0	0	18	20.8	2700
17H8	YKL055C	OAR1	0.0115987	0.0155284	0.960758	0.00925621	0.962895	0.0271508	0.642332	0	0	4	12.8	1100
17H9	YKL056C		0.0123614	0.0134814	0.923675	0.0111751	0.901888	0.0126534	0.990134	0	0	0	15.2	900
17H10	YKL057C	NUP120	0.00904501	0.0102041	0.943571	0.00909114	0.965647	0.00808555	0.962039	0	0	15	20.8	1500
17H11	YKL061W		0.0135513	0.0142461	0.891992	0.0107987	0.922409	0.0170701	0.860438	0	0	0	11.2	900
17H12	YKL062W	MSN4	0.012952	0	0	0.0105936	0.987849	0.0166609	0.953737	0	0	0	12	700
18A1	YKL063C		0.0137749	0	0	0.0150992	0.900762	0.0126642	0.907602	0	0	0	12	1000
18A2	YKL064W	MNR2	0.0124179	0.0111382	0.923395	0.0127237	0.808659	0.0136591	0.836735	0	0	0	12	1000
18A3	YKL065C	YET1	0.0132001	0.0106412	0.923207	0.0183017	0.772266	0.0127134	0.792989	0	0	0	15.2	800
18A4	YKL066W		0.0121468	0.0119429	0.805833	0.0123578	0.870286	0.0147072	0.575787	0	0	0	16	1000
18A5	YKL067W	YNK1	0.0122778	0.0120488	0.890268	0.0125156	0.927248	0.0191581	0.430415	0	0	0	12.8	1000
18A6	YKL068W	NUP100	0.0128068	0.0128787	0.806973	0.0127357	0.934623	0.0128489	0.649756	0	0	0	12.8	1100
18A7	YKL069W		0.0134337	0.01191	0.886664	0.013651	0.85944	0.0151285	0.723306	0	0	0	12	1000
18A8	YKL070W		0.0130705	0.0119649	0.841797	0.0112528	0.941011	0.0175192	0.785296	0	0	0	11.2	1200
18A9	YKL071W		0.0114988	0.011374	0.86451	0.00999312	0.968116	0.0137161	0.943252	0	0	0	11.2	1300
18A10	YKLO72W		0.0137825	0.0123121	0.87897	0.0156518	0.980794	0.0240479	0.645304	0	0	0	14.4	800
18A11	YKL073W	LHS1	0.0207317	0.0212693	0.691793	0.0207317	0.862917	0.0610673	0.399395	0	0	4	23.2	200
18A12	YKL074C	MUD2	0.0129872	0.0125309	0.99475	0.0113738	0.962408	0.0158045	0.927985	0	0	0	12	1000
18B1	YKL075C		0.0135566	0.0110651	0.922207	0.0172349	0.82512	0.0137178	0.756554	0	0	0	12	1000
18B2	YKL076C		0.0129199	0.0107365	0.917889	0.0159571	0.968863	0.0130903	0.9222	0	0	3	15.2	900
18B3	YKL077W		0.0129559	0.0124845	0.862456	0.0134644	0.974184	0.0177708	0.518781	0	0	0	15.2	900
18B4	YKL079W	SMY1	0	0	0	0.0267157	0.597379	0.015679	0.619904	0	0	0	16	900
18B5	YKL080W	VMA5	0.0115517	0.0317374	1	0.00706086	0.934283	0	0	0	0	0	25.3333	3000
18B6	NA	NA	0.0130629	0	0	0	0	0.0130629	0.789174	0	0	NA	16.8	1100
18B7	YKL081W	TEF4	0.0116676	0.0110794	0.918084	0.0133922	0.997718	0.0108467	0.900562	0	0	0	15.2	900
18B8	YKL084W		0.0124382	0.021437	0.526952	0.0111933	0.879104	0.0139946	0.911006	0	0	0	13.6	900
18B9	YKL085W	MDH1	0.0117125	0	0	0.0109623	0.974528	0.0125729	0.825408	0	0	0	13.6	1000
18B10	YKL086W		0.0137424	0.0201482	0.549225	0.0123992	0.97762	0.015412	0.987795	0	0	0	12	1000
18B11	NA	NA	0.0146865	0.0124537	0.899324	0.0121552	0.985149	0.0239793	0.70904	0	0	NA	11.2	1200
18B12	NA	NA	0.0146823	0.0147427	0.908426	0.0146223	0.980545	0.0259582	0.339183	0	0	NA	12	700
18C1	YKL091C		0.0138608	0.0128311	0.924042	0.0136659	0.87541	0.0153074	0.896105	0	0	0	12	1000
18C2	YKL092C	BUD2	0.0139005	0.0101041	0.963336	0.0168566	0.988301	0.0173834	0.893217	0	0	0	13.6	1000
18C3	YKL093W	MBR1	0.0139427	0.0129102	0.843016	0.0155192	0.959477	0.0136477	0.902583	0	0	0	14.4	800
18C4	YKL094W	YJU3	0.0134864	0.0151134	0.821981	0.0124706	0.901615	0.0131422	0.706158	0	0	2	16	900
18C5	YKL096W	CWP1	0.0124083	0.0136109	0.808511	0.0114009	0.962463	0.0141224	0.679299	0	0	0	14.4	800
18C6	YKL097C		0.0125076	0.0183692	0.518463	0.0117992	0.923673	0.0133065	0.778078	0	0	0	12	1000
18C7	YKL098W		0.00718171	0.00900351	0.839445	0.00650453	0.918961	0.00653932	0.952091	0	0	5	13.6	2500
18C8	YKL100C		0.0127011	0.0195976	0.450636	0.0128495	0.936835	0.012556	0.844586	0	0	0	12	1000
18C9	YKL101W	HSL1	0.0129075	0.0141457	0.671671	0.0165543	0.832029	0.0105774	0.866866	0	0	7	12	1000
18C10	YKL102C		0.0109361	0.0222412	0.518121	0.010877	0.914641	0.0109958	0.905297	0	0	0	11.2	1000
18C11	YKL103C	LAP4	0.0143155	0.013312	0.892578	0.013161	0.90669	0.0171056	0.76051	0	0	0	11.2	1000
18C12	YKL105C		0.0141352	0.0138928	0.951802	0.0143862	0.995138	0.0235045	0.436883	0	0	0	12	700
18D1	YKL106W	AAT1	0.011246	0.0101902	0.982839	0.0113472	0.954477	0.0124221	0.823201	0	0	4	11.2	1200
18D2	YKL107W		0.0125996	0.0113162	0.867077	0.0142113	0.916654	0.0162638	0.657421	0	0	0	16.8	700
18D3	NA	NA	0.0120229	0.0113899	0.794562	0.0117042	0.878752	0.0131084	0.736329	0	0	NA	16	1000
18D4	NA	NA	0.0110247	0.0101909	0.882923	0.00950122	0.895991	0.0145476	0.873584	0	0	NA	15.2	1200
18D5	YKL113C	RAD27	0.00328083	0.00448217	0.791148	0.00468568	0.99992	0.00209257	1	0	0	30	15.3333	4500
18D6	YKL114C	APN1	0.00753659	0.00966217	0.841179	0.00669736	0.997084	0.00688473	0.772206	0	0	13	10.4	2700
18D7	YKL116C		0.0118803	0.0130452	0.730459	0.011062	0.95035	0.0117009	0.828554	0	0	0	12	1000
18D8	YKL117W	SBA1	0.0108423	0.0174193	0.562499	0.0108486	0.979937	0.010836	0.90615	0	0	0	11.2	1200
18D9	YKL118W		0.0106849	0.013831	0.909002	0.00764193	0.839106	0.0128848	0.966717	0	0	4	15.2	1200
18D10	YKL119C	VPH2	0.00704299	0.0321311	0.673645	0.00704299	0.907147	0	0	0	0	0	24	2500
18D11	YKL120W		0.0130229	0.0133959	0.82889	0.0114353	0.907361	0.0146488	0.863408	0	0	0	11.2	1000
18D12	YKL121W		0.0154309	0.0121811	0.747948	0.0116411	0.941714	0.0378535	0.861326	0	0	4	12.8	1100
18E1	YKL123W		0.0131786	0	0	0.0139007	0.98806	0.0125279	0.838585	0	0	0	14.4	800
18E2	YKL124W	SSH4	0.0131078	0.0114925	0.960484	0.0152516	0.841524	0.016739	0.483954	0	0	0	14.4	800
18E3	YKL126W	YPK1	0.0129808	0.0135963	0.914446	0.0124186	0.990074	0.0148571	0.614945	0	0	0	14.4	800
18E4	YKL127W	PGM1	0.0129135	0.0124255	0.959933	0.0119855	0.96619	0.0146197	0.81758	0	0	0	12	1000
18E5	YKL128C	PMU1	0.0118892	0.0119159	0.979171	0.0123896	0.914575	0.0114031	0.781556	0	0	0	11.2	1200
18E6	YKL129C	MYO3	0.013362	0.014595	0.770999	0.0117155	0.943617	0.0141557	0.864774	0	0	0	12	1000
18E7	YKL130C	SHE2	0.0121996	0.0124427	0.907056	0.0111911	0.947429	0.013126	0.72001	0	0	0	12	1000
18E8	YKL131W		0.0112184	0.0135392	0.866841	0.010145	0.730325	0.0105276	0.96543	0	0	0	10.4	1200
18E9	YKL132C		0.0137317	0.0186745	0.827831	0.0138046	0.900692	0.0108128	0.920927	0	0	0	12	1000
18E10	YKL133C		0.0150798	0.016122	0.943256	0.0180009	0.933767	0.0122907	0.933839	0	0	0	11.2	900
18E11	YKL134C	10/1/99	0.0106896	0.0112101	0.980274	0.0103411	0.997304	0.0105554	0.929059	0	0	0	11.2	1300
18E12	YKL135C	APL2	0.0107296	0.010656	0.946335	0.0106507	0.936108	0.0108853	0.913516	0	0	0	10.4	1200
18F1	YKL136W		0.011573	0.0115336	0.994533	0.0116126	0.936915	0.0199498	0.552822	0	0	0	12	1000
18F2	YKL137W		0.011021	0.0107085	0.958537	0.0113523	0.923486	0.0201639	0.614118	0	0	0	11.2	1200
18F3	YKL138C	MRPL31	0.0134582	0.0114852	0.966343	0.0137326	0.916765	0.0158667	0.781402	0	0	0	12	1000
18F4	YKL140W	TGL1	0.0126188	0.0122639	0.813095	0.0126265	0.934658	0.0129868	0.742705	0	0	0	12	1000
18F5	NA	NA	0.0118929	0.0133815	0.919066	0.0107024	0.982698	0.0127779	0.630963	0	0	NA	12	1000
18F6	YKL143W	LTV1	0.0125538	0.0139889	0.933604	0.011697	0.950895	0.012196	0.829514	0	0	0	24.8	500
18F7	YKL146W		0.0137634	0.0136028	0.942858	0.0148689	0.939023	0.0129533	0.824802	0	0	0	11.2	900
18F8	YKL147C		0.0111723	0.0133171	0.910336	0.00985054	0.959484	0.01088	0.920965	0	0	0	11.2	1000
18F9	YKL148C	SDH1	0.0127318	0.0138679	0.864669	0.0143346	0.944869	0.0106655	0.947199	0	0	0	11.2	900
18F10	YKL149C	DBR1	0.0127181	0.0168218	0.827166	0.0114433	0.958072	0.0112295	0.885089	0	0	0	12	1000
18F11	YKL150W	MCR1	0.0124725	0.0110687	0.962981	0.0154663	0.965785	0.011692	0.962775	0	0	0	11.2	900
18F12	YKL151C		0.0125353	0.0131582	0.989785	0.010897	0.977812	0.0139745	0.962889	0	0	0	11.2	1000
18G1	YPR151C		0.0126896	0.0112495	0.982612	0.0145527	0.943205	0.0142778	0.64432	0	0	0	12.8	700
18G2	YKL156W	RPS27A	0.0144017	0.0128237	0.956752	0.0137753	0.828558	0.0173206	0.795688	0	0	0	12	1000
18G3	YKL157W	APE2	0.0132983	0.0132983	0.891386	0.016774	0.550616	0.0172828	0.471814	0	0	0	12	1000
18G4	YKL158W		0.0138747	0.021892	0.828385	0.00959809	0.927421	0.0150705	0.823918	0	0	0	11.2	1200
18G5	NA	NA	0.015301	0.0158222	0.809475	0.014813	0.856657	0.0144727	0.692855	0	0	NA	12	1000
18G6	YKL160W		0.0125324	0.0154468	0.997383	0.01122	0.958754	0.0116939	0.904249	0	0	0	13.6	1100
18G7	YKL161C		0.0127726	0.0258789	0.698343	0.0127726	0.86189	0.0140268	0.681288	0	0	0	11.2	1000
18G8	YKL162C		0.0143026	0.0205107	0.72394	0.0109794	0.933576	0.0136825	0.683631	0	0	0	13.6	800
18G9	YKL163W	PIR3	0.0133775	0.0160926	0.872823	0.012414	0.995633	0.0122606	0.967143	0	0	0	11.2	900
18G10	YKL164C	PIR1	0.0119966	0.0110688	0.988687	0.0119917	0.977096	0.0131001	0.829355	0	0	0	10.4	1200
18G11	YKL166C	TPK3	0.0119138	0.0117388	0.946675	0.0128068	0.935229	0.0112947	0.954149	0	0	0	11.2	900
18G12	YKL167C	MRP49	0.0113008	0.0103212	0.992507	0.0115977	0.885705	0.0121424	0.87376	0	0	4	9.6	1100
18H1	YKL168C	KKQ8	0.0111288	0.0108045	0.952282	0.0114731	0.933553	0.0136645	0.647307	0	0	0	12	1000
18H2	NA	NA	0	0	0	0	0	0	0	0	0	NA	NA	NA
18H3	YKL169C		0.0106938	0.0092147	0.974107	0.010215	0.923233	0.0134917	0.815527	0	0	0	20	1200
18H4	YKL170W	MRPL38	0.0111485	0.0145755	0.822599	0.00902617	0.909234	0.0178417	0.520075	0	0	0	12.8	1200
18H5	YKL171W		0.0124467	0.0172273	0.655463	0.0124467	0.983359	0.0163434	0.626875	0	0	0	11.2	1000
18H6	YKL174C		0.014064	0.0142431	0.961504	0.0134693	0.93713	0.0145225	0.763793	0	0	0	11.2	1000
18H7	YKL175W		0.0148058	0.0131184	0.913544	0.0128791	0.911987	0.020513	0.94118	0	0	0	11.2	1000
18H8	YKL176C		0.00968125	0.00957289	0.99069	0.00919832	0.940631	0.0103412	0.904936	0	0	0	10.4	1900
18H9	YKL177W		0.012908	0.0120944	0.963042	0.0111019	0.991342	0.0167626	0.890153	0	0	0	11.2	1000
18H10	YKL178C	STE3	0.0123815	0.0116891	0.99044	0.0124581	0.983703	0.0130755	0.926147	0	0	0	11.2	1000
18H11	YKL179C		0.0124124	0.0104607	0.982036	0.0152594	0.852928	0.0153786	0.641723	0	0	0	12	700
18H12	YKL183W		0.012535	0.0119271	0.970711	0.011864	0.944168	0.0140451	0.86898	0	0	0	11.2	1000
19A1	YKL184W	SPE1	0.0128378	0.0101118	0.993665	0.0142825	0.833899	0.0154381	0.817062	0	0	0	12	1000
19A2	YKL185W	ASH1	0.0130929	0.0119635	0.922904	0.0150896	0.75251	0.0126146	0.815009	0	0	4	12	1000
19A3	YKL187C		0.0138945	0.0133859	0.921929	0.0140072	0.904124	0.0143236	0.878427	0	0	0	12	1000
19A4	YKL188C	PXA2	0.0135489	0.0141416	0.933455	0.015677	0.341904	0.013004	0.824447	0	0	0	12	900
19A5	YKL190W	CNB1	0.0114083	0.0105317	0.998875	0.0148679	0.795388	0.00992495	0.714362	0	0	0	11.2	1200
19A6	YGR027C	RPS25A	0.0123175	0.0119163	0.998334	0.0125377	0.98693	0.0125191	0.776894	0	0	0	12	1000
19A7	YGR031W		0.0122789	0.012448	0.929835	0.0121143	0.958264	0.0191939	0.632531	0	0	0	11.2	900
19A8	YGR033C		0.0128003	0.0119847	0.880083	0.0106109	0.969059	0.0176405	0.727344	0	0	0	12	900
19A9	YGR034W	RPL26B	0.0141295	0.0119749	0.874714	0.0146805	0.949611	0.0164758	0.813138	0	0	0	11.2	900
19A10	YGR035C		0.0129606	0.0112679	0.915848	0.0131971	0.981759	0.0149368	0.915644	0	0	0	11.2	900
19A11	YGR036C	CAX4	0.0127731	0.0117275	0.868431	0.0128707	0.994193	0.0139075	0.989602	0	0	3	9.6	1000
19A12	YGR037C	ACB1	0.0100037	0	0	0.0100037	0.981971	0.0200548	0.654355	0	0	4	12	1000
19B1	YGR039W		0.0104482	0.00961483	0.987542	0.0114397	0.937839	0.0126022	0.584311	0	0	0	11.2	1200
19B2	YGR041W	BUD9	0.0106563	0.0101021	0.989157	0.0126006	0.95864	0.00969243	0.884195	0	0	0	12.8	1200
19B3	YGR042W		0.0107131	0.0103686	0.992038	0.0110814	0.964736	0.0187801	0.461036	0	0	4	13.6	1000
19B4	YGR043C		0	0.0103744	0.673558	0.0157183	0.557905	0.0155281	0.597159	0	0	0	11.2	1200
19B5	YGR044C	RME1	0.0114502	0.0112217	0.888032	0.0116882	0.985671	0.027996	0.231657	0	0	0	12	1000
19B6	YGR045C		0.0128745	0.0135004	0.825374	0.0123042	0.913826	0.0195035	0.65323	0	0	0	12	1000
19B7	NA	NA	0.0128523	0.0116668	0.913562	0	0	0.014306	0.708975	0	0	NA	10.4	1400
19B8	YGR049W	SCM4	0.0119922	0.0121088	0.875846	0.0115379	0.989439	0.0123597	0.957919	0	0	0	11.2	1200
19B9	YGR051C		0.0131998	0.0134447	0.863882	0.0111409	0.986002	0.0158384	0.951865	0	0	0	11.2	900
19B10	YGR052W		0.0131624	0.0121298	0.87731	0.0128609	0.97339	0.0147656	0.97681	0	0	0	11.2	900
19B11	NA	NA	0.0135545	0.0135306	0.73932	0.013725	0.979999	0.0134115	0.749874	0	0	NA	11.2	900
19B12	NA	NA	0.0139755	0.0110495	0.933572	0.010575	0.95175	0.0337868	0.720479	0	0	NA	10.4	800
19C1	YGR056W	RSC1	0.010711	0.00994649	0.998203	0.0116027	0.949969	0.0137612	0.691841	0	0	8	12.8	1100
19C2	YGR057C	LST7	0.00928146	0.00873748	0.967025	0.00873912	0.957587	0.0105991	0.823582	0	0	0	12	2000
19C3	YGR058W		0.0114594	0.0106274	0.785216	0.0122847	0.795016	0.0115882	0.864145	0	0	0	12.8	1200
19C4	YGR059W	SPR3	0.0109657	0.0111696	0.981106	0.010769	0.918016	0.0123353	0.678489	0	0	0	11.2	1200
19C5	YGR061C	ADE6	0.0116867	0.0124188	0.798564	0.011036	0.971703	0.0122407	0.54382	0	0	0	12.8	1400
19C6	YGR062C	COX18	0.012141	0.0123745	0.984667	0.0115544	0.92722	0.0125411	0.792782	0	0	0	12	1000
19C7	YGR064W		0.010198	0.0102172	0.66665	0.00948514	0.918583	0.0110268	0.759106	0	0	8	14.4	1200
19C8	YGR066C		0.0142999	0.0148203	0.765061	0.0138474	0.903313	0.0142651	0.835403	0	0	0	12	900
19C9	YGR067C		0.0120331	0.0157365	0.641738	0.0116682	0.97033	0.0124215	0.924902	0	0	0	11.2	900
19C10	YGR068C		0.0115896	0.0144981	0.758245	0.0103146	0.96313	0.0107611	0.951917	0	0	0	10.4	1200
19C11	YGR069W		0.0125485	0.0138994	0.75136	0.0120382	0.964523	0.0118965	0.964073	0	0	0	11.2	900
19C12	YGR070W	ROM1	0.0124704	0.0112114	0.923379	0.0140479	0.948031	0.0257738	0.607432	0	0	0	10.4	800
19D1	YGR071C		0.0117623	0.0103727	0.997362	0.0127545	0.935462	0.0124624	0.849442	0	0	0	12	1000
19D2	YGR072W	UPF3	0.018581	0.0197569	0.754157	0.0164772	0.836706	0.0199401	0.866681	0	0	0	14.4	800
19D3	NA	NA	0.0144836	0.0111444	0.676155	0.0144836	0.818085	0	0	0	0	NA	20.8	800
19D4	NA	NA	0.0106732	0.0104424	0.949029	0.0100084	0.984705	0.0117099	0.817704	0	0	NA	10.4	1500
19D5	YGR078C	PAC10	0.0088815	0.0103235	0.802623	0.0101194	0.934479	0.00703759	0.96687	0	0	15	12.8	2300
19D6	YGR079W		0.0114003	0.0114214	0.987161	0.0116976	0.988493	0.0110977	0.778117	0	0	0	11.2	1300
19D7	YGR080W	TWF1	0.0126076	0.0139992	0.817099	0.0123241	0.879538	0.0117128	0.932504	0	0	0	12	1000
19D8	YGR081C		0.0144747	0.0181493	0.950123	0.0132682	0.887036	0.0130223	0.752753	0	0	0	12	700
19D9	YGR084C	MRP13	0.0125184	0.0119982	0.889335	0.0147311	0.874113	0.0113099	0.779805	0	0	0	9.6	1100
19D10	YGR085C	RPL11B	0.0135221	0.0180388	0.7633	0.0123414	0.987282	0.0117102	0.947151	0	0	0	12	1000
19D11	YGR087C	PDC6	0.012439	0.0115122	0.952452	0.014162	0.942701	0.0119472	0.851586	0	0	0	9.6	1100
19D12	YGR088W	CTT1	0.0124525	0.0128857	0.812698	0.0120475	0.965697	0.0172398	0.4547	0	0	0	11.2	600
19E1	YGR096W		0.0115509	0.0106479	0.967109	0.0116275	0.970329	0.0125311	0.860183	0	0	0	10.4	1100
19E2	YGR097W	ASK10	0.0118449	0.0101222	0.764754	0.0127176	0.703863	0.0131839	0.721673	0	0	0	11.2	1300
19E3	YGR100W	MDR1	0.0127295	0.0132399	0.969453	0.0121788	0.912394	0.0128149	0.918326	0	0	0	11.2	1200
19E4	YGR101W		0.0124021	0.0124939	0.852359	0.0120248	0.958743	0.0127075	0.813852	0	0	0	16	1000
19E5	YGR102C		0.0119784	0.0115464	0.966026	0.0109588	0.997553	0.0137757	0.80508	0	0	0	13.6	1200
19E6	YGR104C	SRB5	0.00859952	0.0111415	0.905689	0.00844586	0.95088	0.00710728	0.878621	0	0	13	18	2500
19E7	YGR105W	VMA21	0.0109365	0.0117817	0.922862	0.0103596	0.876093	0.0107637	0.875595	0	0	11	10.4	1500
19E8	YGR107W		0.0111143	0.0124326	0.952432	0.0107186	0.899287	0.0103957	0.949955	0	0	0	11.2	1200
19E9	YGR108W	CLB1	0.0120995	0.0134996	0.943155	0.0155479	0.945074	0.00912828	0.94509	0	0	0	11.2	1200
19E10	YGR109C	CLB6	0.0124941	0.0125921	0.973451	0.0156001	0.956865	0.0103524	0.955822	0	0	0	12	1000
19E11	YGR111W		0.0129513	0.0141652	0.943086	0.0154756	0.983015	0.010371	0.959414	0	0	0	12	1000
19E12	YGR112W	SHY1	0.0128457	0.0115057	0.896509	0.014119	0.933621	0.0131923	0.957479	0	0	0	11.2	1000
19F1	YGR118W	RPS23A	0.0132342	0.0135664	0.779236	0.0134898	0.99581	0.0126833	0.806665	0	0	0	12	1000
19F2	YGR121C	MEP1	0.0143565	0.0135746	0.672541	0.0143565	0.842888	0.0194777	0.485766	0	0	0	12	900
19F3	YGR122W		0.00931398	0.00998345	0.815412	0.0117875	0.77558	0.00729421	0.939246	0	0	19	12.8	2000
19F4	YOR097C		0.0117596	0.0128407	0.924435	0.0115761	0.841371	0.0110075	0.841636	0	0	0	11.2	1300
19F5	NA	NA	0.0124404	0.0153227	0.714328	0.0122646	0.799986	0.0105987	0.944013	0	0	NA	11.2	1200
19F6	YOR100C		0.0121441	0.0124439	0.961123	0.0116318	0.928274	0.0123914	0.868757	0	0	0	12	1000
19F7	YOR101W	RAS1	0.0117893	0.0129175	0.823238	0.0109957	0.966924	0.0116132	0.919263	0	0	0	12	1000
19F8	YOR104W		0.0114798	0.0129249	0.942291	0.0105331	0.95043	0.0112335	0.933973	0	0	0	11.2	1200
19F9	YOR105W		0.0122368	0.0121651	0.985756	0.0136056	0.905539	0.0111781	0.9051	0	0	0	11.2	1000
19F10	YOR106W	VAM3	0.0102316	0.0110858	0.896944	0.0103569	0.98939	0.00939419	0.994789	0	0	8	10.4	1400
19F11	YOR107W		0.011903	0.0111214	0.956783	0.0136395	0.963225	0.0112606	0.930532	0	0	0	9.6	1100
19F12	YOR108W		0.0121567	0.0122507	0.835711	0.012064	0.988083	0.0225937	0.408203	0	0	0	11.2	600
19G1	YOR109W	INP53	0.0108039	0.00985028	0.943709	0.0110175	0.98087	0.0117107	0.808683	0	0	0	11.2	1200
19G2	YOR111W		0.0130056	0.0126769	0.937687	0.0147044	0.760092	0.011936	0.891555	0	0	0	11.2	1300
19G3	YOR112W		0.0136645	0.0116002	0.889339	0.01637	0.636334	0.0166224	0.847445	0	0	0	12	900
19G4	YOR113W	AZF1	0.0107878	0.00942564	0.922848	0.0111698	0.87142	0.0121256	0.973186	0	0	0	11.2	1600
19G5	NA	NA	0.0113586	0.0144903	0.496666	0.0122398	0.939786	0.0105959	0.96495	0	0	NA	11.2	1200
19G6	YOR115C		0.0114506	0.0112015	0.964594	0.0111761	0.94917	0.0120127	0.892648	0	0	0	11.2	1200
19G7	YOR118W		0.0115729	0.0131367	0.703464	0.0111705	0.95966	0.0106859	0.986311	0	0	0	11.2	1200
19G8	YOR120W	GCY1	0.0133104	0.0136925	0.653104	0.0154105	0.76187	0.0117141	0.885345	0	0	0	11.2	1100
19G9	YOR121C		0.0123474	0.0113865	0.865379	0.0139098	0.843411	0.0120117	0.940102	0	0	0	11.2	1200
19G10	YOR123C	LEO1	0.00811627	0.00922017	0.970953	0.00978296	0.918408	0.00629122	0.827863	0	0	15	10.4	2100
19G11	YOR124C	UBP2	0.0105182	0.0104841	0.900433	0.0107195	0.94667	0.0103575	0.939619	0	0	12	10.4	1400
19G12	YOR125C	CAT5	0.0107811	0.0105109	0.97111	0.0110656	0.91719	0.0170309	0.438987	0	0	0	12	1000
19H1	YOR126C	IAH1	0.0101612	0.00982159	0.978192	0.0102413	0.967426	0.0104407	0.766171	0	0	0	11.2	1300
19H2	NA	NA	0.00636823	0.00636823	1	0	0	0	0	0	0	NA	48	1000
19H3	YOR127W	RGA1	0.0111811	0.0111545	0.966126	0.0105557	0.951828	0.0119156	0.868344	0	0	4	11.2	1200
19H4	YOR129C		0.0120953	0.010647	0.770756	0.0139023	0.770225	0.0121688	0.890576	0	0	0	11.2	1200
19H5	YOR130C	ARG11	0.0107357	0.00993284	0.969311	0.0124596	0.930159	0.0101516	0.950669	0	0	0	11.2	1200
19H6	YOR131C		0.0113974	0.0124736	0.894529	0.0103936	0.970329	0.0115161	0.914956	0	0	0	11.2	1200
19H7	YOR132W	VPS17	0.012155	0.011258	0.926876	0.0121929	0.942604	0.013163	0.758762	0	0	0	11.2	1200
19H8	YOR133W	EFT1	0.0106073	0.0102765	0.959973	0.01096	0.975788	0.0167658	0.596519	0	0	0	12	1000
19H9	YOR134W	BAG7	0.0122698	0.0131835	0.897672	0.0112807	0.963701	0.0124996	0.941367	0	0	0	9.6	1100
19H10	YOR135C		0.0117475	0.0116258	0.85496	0.0101298	0.918465	0.0141562	0.846605	0	0	0	9.6	1400
19H11	YOR136W	IDH2	0.0122827	0.010253	0.912064	0.0126086	0.912159	0.0148364	0.858051	0	0	4	9.6	1000
19H12	YOR137C		0.010634	0.00964282	0.998505	0.010189	0.987303	0.012459	0.90629	0	0	0	10.4	1500
20A1	YOR138C		0.0110745	0.00862828	0.973276	0.0128013	0.949647	0.0130079	0.825642	0	0	4	12	1000
20A2	YOR139C		0.0120698	0.00998239	0.970916	0.0121324	0.90657	0.0151621	0.805039	0	0	8	12	1000
20A3	YOR140W	SFL1	0.0113551	0.00947888	0.991645	0.0126518	0.950474	0.0125533	0.85477	0	0	7	11.2	1200
20A4	YOR141C	ARP8	0.0113127	0.00938606	0.995023	0.0117666	0.941291	0.0135758	0.840344	0	0	5	16	700
20A5	YOR142W	LSC1	0.0114627	0.010428	0.941972	0.0127254	0.905961	0.0162667	0.582163	0	0	0	12	1000
20A6	YOR144C		0.0083268	0.00885433	0.94094	0.00951349	0.966609	0.00703089	0.835287	0	0	15	9.6	2300
20A7	YOR152C		0.0109774	0.0102026	0.965685	0.0113755	0.958093	0.011446	0.734333	0	0	0	11.2	1300
20A8	YOR153W	PDR5	0.0107247	0.0106135	0.954976	0.011007	0.969848	0.0105644	0.702896	0	0	0	11.2	1300
20A9	YOR154W		0.0109273	0.010303	0.956551	0.012803	0.997653	0.0100629	0.885785	0	0	0	11.2	1200
20A10	YOR155C		0.0131604	0.0107897	0.886595	0.0183574	0.958481	0.0123759	0.83242	0	0	0	12	1000
20A11	YOR156C	NFI1	0.0111608	0.0101184	0.947873	0.013125	0.966102	0.0106636	0.901005	0	0	0	11.2	1200
20A12	YOR161C		0.010833	0.0100357	0.9921	0.010142	0.97359	0.0127086	0.859862	0	0	0	10.4	1400
20B1	YOR162C	YRR1	0.0101787	0.00897062	0.960094	0.0117627	0.91575	0.0161585	0.653869	0	0	0	11.2	1300
20B2	YOR163W		0.0131393	0.0113026	0.845854	0.0125453	0.977315	0.0166289	0.856068	0	0	0	14.4	1200
20B3	YOR164C		0.0120083	0.00998677	0.966095	0.0115907	0.955561	0.0157681	0.904141	0	0	2	15.2	1200
20B4	YOR165W		0.0107113	0.00844663	0.889065	0.0146352	0.894587	0.0162306	0.575328	0	0	0	16	1000
20B5	YOR166C		0.0120829	0.0112728	0.862438	0.0130185	0.961362	-0.0450638	0.0346796	0	0	0	15.2	1000
20B6	YOR167C	RPS28A	0.0125495	0.0126943	0.889202	0.012408	0.950828	0.0233516	0.501779	0	0	0	16	1000
20B7	YOR170W		0.011237	0.010392	0.991016	0.0122317	0.994531	0.0251103	0.459588	0	0	0	16	500
20B8	NA	NA	0	0	0	0	0	0	0	0	0	NA	NA	NA
20B9	YOR171C	LCB4	0.0104796	0.0103344	0.848179	0.0100221	0.970724	0.011145	0.927904	0	0	0	10.4	1500
20B10	YOR172W		0.0120737	0.0103217	0.963358	0.0131875	0.973444	0.0131992	0.866872	0	0	0	11.2	1200
20B11	NA	NA	0.011711	0.0101137	0.973699	0.0126674	0.984097	0.0127631	0.801609	0	0	NA	11.2	1300
20B12	NA	NA	0.010636	0.00999583	0.980844	0.0167728	0.615896	0.0113637	0.849419	0	0	NA	12	900
20C1	YOR177C		0.0123135	0.0103669	0.921241	0.0125425	0.928778	0.0148267	0.887246	0	0	0	11.2	1300
20C2	YOR178C	GAC1	0.0120203	0.0109841	0.953737	0.0119942	0.970626	0.0133043	0.915236	0	0	0	16	1000
20C3	YOR182C	RPS30B	0.0118267	0.0105243	0.899721	0.0113206	0.9281	0.0142224	0.916903	0	0	3	16	1100
20C4	YOR183W		0.0107015	0.0105844	0.84695	0.00996293	0.970214	0.011698	0.741975	0	0	10	15.2	1300
20C5	YOR184W	SER1	0.00991124	0.0101513	0.72701	0.00961281	0.972716	0.00998512	0.818958	0	0	0	11.2	1900
20C6	YOR185C	GSP2	0.0105241	0.0100238	0.933498	0.0109042	0.913256	0.0106848	0.898218	0	0	0	12	1400
20C7	YOR186W		0.0117497	0.0109204	0.916298	0.0130616	0.928157	0.0114688	0.782964	0	0	0	11.2	1200
20C8	YOR187W		0.0125741	0	0	0.0133656	0.922586	0.011871	0.857946	0	0	0	16	1000
20C9	YOR188W	MSB1	0.0125987	0.0121001	0.786236	0.0136704	0.865144	0.0121469	0.79907	0	0	0	12	1000
20C10	YOR189W		0.0122134	0.0117858	0.746147	0.0120883	0.912721	0.0128108	0.882033	0	0	0	12	1000
20C11	YOR190W	SPR1	0.0129309	0.0105956	0.968569	0.0136704	0.950745	0.0155104	0.737529	0	0	0	12	1000
20C12	YOR191W	RIS1	0.0117588	0.009333	0.943208	0.0155894	0.856965	0.011928	0.798478	0	0	0	12	1000
20D1	YOR192C		0.0109991	0.00931779	0.975019	0.0110022	0.987785	0.0134164	0.763306	0	0	0	11.2	1300
20D2	YOR193W		0.0115726	0.00951855	0.962325	0.0130967	0.964043	0.0128502	0.779965	0	0	0	16	1000
20D3	NA	NA	0.0107088	0.0102843	0.923813	0.00966115	0.962165	0.0125944	0.821364	0	0	NA	12.8	1500
20D4	NA	NA	0.00993407	0.0097168	0.945058	0.0101299	0.968434	0.00996429	0.977113	0	0	NA	13.6	1100
20D5	YOR197W		0.0118619	0.0112751	0.908677	0.0115428	0.934402	0.0128892	0.922819	0	0	0	11.2	1300
20D6	YOR198C	BFR1	0.0112636	0.0103335	0.997423	0.0155979	0.319132	0.0123776	0.781651	0	0	0	12.8	1200
20D7	YOR199W		0.011223	0.0103179	0.886746	0.0123037	0.964956	0.0112217	0.895218	0	0	0	18.4	1000
20D8	YOR200W		0.00885344	0.00971932	0.86191	0.00970282	0.905373	0.00752442	0.881194	0	0	5	20.8	1500
20D9	YOR201C	PET56	0.0134351	0.012198	0.98486	0.0129894	0.946146	0.0155452	0.887005	0	0	0	14.4	800
20D10	YOR202W	HIS3	0.0118432	0.0112511	0.981715	0.0109074	0.943088	0.0137457	0.945074	0	0	0	12	1000
20D11	YOR205C		0.0121996	0.0125065	0.95813	0.0119073	0.963883	0.0200633	0.646927	0	0	0	16	700
20D12	YOR208W	PTP2	0.0119081	0.010366	0.931617	0.0139891	0.955137	0.0144597	0.673989	0	0	0	12	800
20E1	YOR209C	NPT1	0.00757953	0.00661966	0.917826	0.00916742	0.92071	0.00737161	0.958905	0	0	8	12	2400
20E2	YOR211C	MGM1	0.00995562	0.00814186	0.985043	0.0128091	0.832499	0.0144341	0.553162	0	0	3	21.6	1200
20E3	YOR212W	STE4	0.0115941	0.0102684	0.897929	0.0121768	0.873022	0.0126195	0.828942	0	0	0	15.2	1000
20E4	YOR213C	SAS5	0.0113782	0.00988216	0.963753	0.0115918	0.962711	0.0131231	0.894856	0	0	0	12	1000
20E5	YOR214C		0.0109116	0	0	0.0104452	0.964415	0.0114216	0.813585	0	0	2	12	1400
20E6	YOR215C		0.0115129	0.0105294	0.897719	0.015276	0.308446	0.012699	0.84831	0	0	0	12.8	1200
20E7	YOR216C	RUD3	0.0114116	0.0113301	0.89831	0.00953176	0.984679	0.0143435	0.701457	0	0	0	10.4	1500
20E8	YOR219C	STE13	0.0102835	0	0	0.00936901	0.973986	0.0113959	0.860204	0	0	0	10.4	1500
20E9	YOR220W		0.0126294	0.0105564	0.908427	0.0144196	0.835128	0.0136124	0.836801	0	0	0	12	1000
20E10	YOR221C	MCT1	0.0115725	0.0104265	0.865132	0.0106831	0.945057	0.0143432	0.907046	0	0	10	15.2	1300
20E11	YOR222W		0.010386	0.009571	0.966417	0.00988401	0.946961	0.0120199	0.911723	0	0	0	11.2	1600
20E12	YOR223W		0.0103895	0.0086843	0.968557	0.0107682	0.975533	0.0123859	0.780872	0	0	0	11.2	1300
20F1	YOR225W		0.0108771	0.00917761	0.960041	0.0114024	0.962259	0.0126349	0.939952	0	0	0	11.2	1300
20F2	YOR226C	ISU2	0.0112339	0	0	0.0112339	0.899588	0.0674257	0.0186777	0	0	0	16	1200
20F3	YOR227W		0.0134818	0	0	0.0134818	0.776172	0.0217353	0.492757	0	0	0	13.6	1000
20F4	YOR228C		0.01048	0.010849	0.960986	0.0094458	0.941468	0.0113354	0.839941	0	0	0	11.2	1300
20F5	NA	NA	0.0116763	0.0107797	0.860081	0.0118579	0.907435	0.0125262	0.889244	0	0	NA	15.2	1000
20F6	YOR230W	WTM1	0.0117141	0.00995747	0.92942	0.0139968	0.345003	0.0142234	0.803755	0	0	0	12	1400
20F7	YOR231W	MKK1	0.00965109	0.00904034	0.984405	0.0101321	0.95045	0.0098489	0.967098	0	0	8	13.6	1400
20F8	YOR233W	KIN4	0.0108126	0.00941037	0.986633	0.0109208	0.921255	0.0125595	0.785965	0	0	0	11.2	1300
20F9	YOR234C	RPL33B	0.011732	0.0105366	0.992209	0.0114805	0.988637	0.0135685	0.820269	0	0	0	14.4	800
20F10	YOR235W	SNR17A	0.0122961	0.0127936	0.864191	0.0118359	0.979967	0.0149968	0.638963	0	0	0	14.4	800
20F11	YOR237W	HES1	0.0107656	0.0110524	0.932652	0.0104934	0.98806	0.0146406	0.667033	0	0	0	12	1000
20F12	YOR238W		0.012329	0.0107323	0.967763	0.013444	0.889864	0.0131979	0.857156	0	0	0	12	700
20G1	YOR239W		0.00979609	0.00704888	0.893602	0.0131903	0.915099	0.0112911	0.926618	0	0	0	11.2	1200
20G2	YOR240W		0.0123739	0.0100465	0.927401	0.0161047	0.710181	0.0167046	0.33974	0	0	0	16	1000
20G3	YOR241W		0.0156336	0	0	0.0136634	0.814992	0.0182679	0.709428	0	0	2	18.4	800
20G4	YOR242C	SSP2	0.0112743	0.0105175	0.794999	0.0109579	0.978805	0.0125387	0.913789	0	0	0	12.8	1300
20G5	NA	NA	0.0118498	0	0	0.0121776	0.860085	0.0115393	0.962019	0	0	NA	16	1000
20G6	YOR245C		0.0111397	0	0	0.0100905	0.906283	0.0124324	0.892442	0	0	0	12.8	1300
20G7	YOR246C		0.0130377	0	0	0.0107525	0.971842	0.0165565	0.769785	0	0	0	14.4	900
20G8	YOR247W	SRL1	0.0116151	0	0	0.0116151	0.969715	0.012912	0.657613	0	0	0	12.8	1300
20G9	YOR248W		0.0113979	0.00985137	0.97821	0.0100812	0.925663	0.0159995	0.879696	0	0	0	10.4	1500
20G10	YOR251C		0.0111211	0	0	0.0111211	0.96607	0	0	0	0	0	16	1100
20G11	YOR252W		0.0122202	0.0100472	0.986352	0.0144249	0.895331	0.0130479	0.858715	0	0	0	12	700
20G12	YOR253W		0.0132663	0.0115884	0.932833	0.0154431	0.951297	0.0133172	0.921028	0	0	0	10.4	800
20H1	YOR255W		0.00895421	0.00895421	0.933292	-0.00947778	0.00765487	0.0217803	0.127385	0	0	0	13.6	1000
20H2	NA	NA	0	0	0	0	0	0	0	0	0	NA	NA	NA
20H3	YOR258W		0.011843	0.0101308	0.891885	0.0124558	0.923167	0.0134551	0.724556	0	0	10	13.6	1100
20H4	YOR263C		0.0113498	0.0102354	0.96217	0.0127365	0.938024	0.0109349	0.533681	0	0	0	13.6	1000
20H5	YOR264W		0.0106521	0.0100474	0.965381	0.0113342	0.984333	0.0149447	0.640942	0	0	0	11.2	1300
20H6	YOR277C		0.0111345	0.0100595	0.914619	0.0123214	0.890085	0.0112531	0.827095	0	0	0	11.2	1300
20H7	YOR279C		0.0102207	0.00953009	0.989293	0.00998864	0.989528	0.0113025	0.901082	0	0	7	10.4	1500
20H8	YOR280C		0.0104428	0.00939225	0.943269	0.00998946	0.991586	0.0123911	0.779302	0	0	0	10.4	1400
20H9	YOR283W		0.0101102	0.00966071	0.968898	0.0106035	0.974592	0.0145052	0.288951	0	0	0	10.4	1200
20H10	YOR284W		0.010789	0.0106191	0.99097	0.011004	0.975145	0.0107511	0.913369	0	0	0	12	1000
20H11	YOR285W		0.0111891	0.0111883	0.954522	0.0108796	0.967968	0.0115177	0.790088	0	0	0	11.2	1000
20H12	YOR286W		0.0113273	0.0102989	0.999919	0.0104303	0.955223	0.013913	0.870806	0	0	7	11.2	1000
21A1	YOR288C	MPD1	0.0111411	0.00946461	0.959959	0.0109933	0.931456	0.0137645	0.885311	0	0	0	11.2	1000
21A2	YJL218W		0.0102842	0.00926005	0.964182	0.00969684	0.977122	0.012408	0.89794	0	0	0	10.4	1500
21A3	YJL217W		0.00981583	0.00889608	0.97212	0.00989701	0.991666	0.0108484	0.932806	0	0	0	14.4	1300
21A4	YJL216C		0.0104917	0.010046	0.945194	0.0101855	0.977639	0.0113355	0.948034	0	0	0	10.4	1500
21A5	YJL215C		0.0119779	0.0108951	0.885594	0.0114307	0.957665	0.0140462	0.835811	0	0	0	14.4	1200
21A6	YJL214W	HXT8	0.011139	0	0	0.0104643	0.979685	0.0119069	0.939327	0	0	0	14.4	1200
21A7	YJL212C		0.0113199	0.00999076	0.943134	0.0116254	0.960988	0.0126728	0.935622	0	0	0	10.4	1400
21A8	YJL210W	PEX2	0.0110192	0.0101815	0.835134	0.00924819	0.978065	0.0151734	0.842717	0	0	0	15.2	1200
21A9	YJL211C		0.0104539	0.00991046	0.916775	0.00974047	0.976545	0.0119893	0.968669	0	0	0	15.2	1300
21A10	YJL209W	CBP1	0.0141209	0.0106308	0.950044	0.0161853	0.990934	0.0176676	0.747353	0	0	2	14.4	800
21A11	YJL208C	NUC1	0.0133854	0.0121153	0.740471	0.0172784	0.645394	0.0149529	0.877118	0	0	0	11.2	900
21A12	YJL207C		0.0119557	0.0097534	0.97955	0.0118703	0.950933	0.0155874	0.80358	0	0	0	12.8	800
21B1	YJL206C		0.00996805	0.00907614	0.953241	0.00999962	0.958295	0.0110158	0.904156	0	0	0	10.4	1600
21B2	YJL206-A		0.0109529	0.0107442	0.806415	0.01117	0.976586	0.0127033	0.69417	0	0	0	15.2	1300
21B3	YJL204C		0.00347258	0.00538638	0.810265	0.00792828	0.669871	0.00256222	1	0	0	15	21.3333	4000
21B4	YJL201W	ECM25	0.013536	0.0102005	0.978479	0.0160657	0.981746	0.0162992	0.736515	0	0	0	16.8	800
21B5	YJL200C		0.0126609	0.0124798	0.857526	0.0128473	0.918602	0.0215902	0.361249	0	0	0	15.2	800
21B6	YJL199C		0.0121744	0.0121154	0.875382	0.012234	0.835494	0.0256021	0.580299	0	0	0	15.2	800
21B7	YJL198W		0.0122577	0.010981	0.90428	0.0138703	0.838832	0.0185036	0.523946	0	0	0	15.2	800
21B8	YJL197W	UBP12	0.0107115	0.0117088	0.887656	0.00987082	0.992631	0.0179342	0.479038	0	0	8	14.4	1000
21B9	NA	NA	0	0	0	0	0	0	0	0	0	NA	NA	NA
21B10	YJL196C	ELO1	0.0111388	0.0102279	0.981953	0.0122278	0.912109	0.016463	0.560471	0	0	0	17.6	400
21B11	NA	NA	0.0125502	0.0114401	0.847964	0.013899	0.880482	0.0297084	0.41703	0	0	NA	16	700
21B12	NA	NA	0.0136861	0.0106643	0.949081	0.0137162	0.92505	0.0190392	0.808221	0	0	NA	12.8	500
21C1	YJL191W	RPS14B	0.0109806	0.00886139	0.952895	0.0111194	0.992474	0.0141993	0.718938	0	0	0	10.4	1500
21C2	YJL190C	RPS22A	0.0120326	0.010294	0.928066	0.0106309	0.988846	0.017208	0.854497	0	0	7	14.4	1300
21C3	YJL189W	RPL39	0.0113733	0	0	0.0133632	0.907399	0.00989931	0.782512	0	0	0	33.6	900
21C4	YJL188C		0.0163474	0.0167263	1	0.0133833	0.803926	0.0204041	0.885591	0	0	0	32.8	800
21C5	YJL187C	SWE1	0.0111164	0.0113235	0.811731	0.0109168	0.891207	0.0131672	0.656371	0	0	0	14.4	1200
21C6	YJL186W	MNN5	0.0120032	0.0116399	0.796553	0.0125938	0.863123	0.0118178	0.971646	0	0	0	11.2	1100
21C7	YJL185C		0.011686	0.0113699	0.851804	0.0120202	0.927563	0.0202857	0.657737	0	0	0	15.2	800
21C8	YJL183W	MNN11	0.0113724	0.0113531	0.711516	0.0104034	0.97533	0.0125641	0.848252	0	0	0	14.4	1200
21C9	YJL181W		0.0110479	0.0128115	0.694344	0.0110479	0.867806	0.0163042	0.676533	0	0	0	13.6	1000
21C10	YJL182C		0.0127836	0.0118844	0.769305	0.0109269	0.950688	0.0169448	0.805033	0	0	0	12	900
21C11	YJL180C	ATP12	0.00418552	0.00585161	0.852789	0.00755661	0.722463	0.00241821	1	0	0	23	18.6667	4000
21C12	YJL179W	PFD1	0.0137534	0.0101662	0.988783	0.0157983	0.912999	0.0177104	0.803378	0	0	0	16	700
21D1	YJL178C		0.010993	0.00961843	0.946179	0.0107616	0.953516	0.0131559	0.887331	0	0	7	11.2	1500
21D2	YJL176C	SWI3	0.00785641	0.00566773	0.959087	0.00983392	0.929285	0.00964065	0.797234	0	0	0	26.4	1500
21D3	NA	NA	0.0100928	0.00999772	0.99895	0.0101896	0.983249	0.0163939	0.244361	0	0	NA	14.4	1000
21D4	NA	NA	0.0111698	0.010082	0.986762	0.0107854	0.960972	0.0130415	0.995955	0	0	NA	11.2	1200
21D5	YJL170C	ASG7	0.0114124	0.0101805	0.951781	0.0097897	0.971061	0.0160009	0.908575	0	0	0	12	1200
21D6	YJL169W		0.0107108	0.0105496	0.876289	0.0102859	0.890898	0.0113533	0.74477	0	0	7	14.4	1300
21D7	YJL168C	SET2	0.0108419	0.0103102	0.831446	0.00976907	0.963568	0.0129283	0.760834	0	0	7	17.6	500
21D8	YJL166W	QCR8	0.0107521	0.0100388	0.989571	0.0106806	0.915174	0.0116586	0.795138	0	0	0	14.4	1000
21D9	YJL165C	HAL5	0.0112358	0.00965534	0.986475	0.0107063	0.96302	0.0142793	0.790626	0	0	0	12.8	1400
21D10	YJL164C	SRA3	0.0105974	0.0102528	0.941045	0.00937579	0.974484	0.0126747	0.918737	0	0	0	14.4	1200
21D11	YJL163C		0.0139584	0.0109317	0.946311	0.0115699	0.951656	0.0270158	0.885915	0	0	0	13.6	900
21D12	YJL162C		0.0148523	0.0112689	0.973863	0.0171977	0.780132	0.0181483	0.711273	0	0	0	12.8	700
21E1	YJL161W		0.00985454	0.00917166	0.950731	0.0094196	0.984989	0.0112063	0.851079	0	0	0	12.8	1500
21E2	YJL159W	HSP150	0.0122285	0.00957771	0.961461	0.0112884	0.918764	0.0191086	0.761967	0	0	0	14.4	1200
21E3	YJL158C	CIS3	0.013744	0.00952893	0.975181	0.0135351	0.916817	0.025348	0.89642	0	0	0	15.2	800
21E4	YJL157C	FAR1	0.01156	0.010021	0.892395	0.0121864	0.932252	0.0128756	0.890057	0	0	0	14.4	1000
21E5	YJL155C	FBP26	0.0109181	0.00941243	0.984544	0.0110896	0.893103	0.0127623	0.942008	0	0	0	14.4	1000
21E6	YJL154C	VPS35	0.010466	0.00982781	0.8799	0.010294	0.982127	0.0113963	0.964033	0	0	0	14.4	1000
21E7	YJL153C	INO1	0.0109142	0.00964328	0.906145	0.0106329	0.924382	0.0129663	0.849474	0	0	0	12	1400
21E8	YJL152W		0.0106936	0.00972649	0.974109	0.0100058	0.980617	0.0128555	0.905169	0	0	0	10.4	1500
21E9	YJL151C		0.0118212	0.00969119	0.982131	0.0132439	0.798357	0.0133174	0.860569	0	0	0	16	800
21E10	YJL150W		0.0114074	0.0106737	0.979576	0.0104393	0.977072	0.0136041	0.867522	0	0	0	12	1100
21E11	YJL149W		0.010988	0.0100606	0.990002	0.0121039	0.917704	0.0207327	0.637194	0	0	0	12	1000
21E12	YJL148W	RPA34	0.0135298	0.0101959	0.989234	0.0139215	0.850667	0.0192964	0.770482	0	0	0	12	1000
21F1	YJL147C		0.00940612	0.00758135	0.938439	0.0101742	0.921416	0.0112675	0.941836	0	0	0	15.2	1200
21F2	YJL146W	IDS2	0.00975228	0.00916557	0.973176	0.0104193	0.978963	0.0240114	0.0771779	0	0	0	14.4	1300
21F3	YJL145W		0.00932206	0.00932206	0.966786	0.00960084	0.659509	0.023279	0.291812	0	0	0	16.8	800
21F4	YJL144W		0.0113741	0.00967751	0.953743	0.0123228	0.956603	0.0126145	0.833415	0	0	0	14.4	1200
21F5	NA	NA	0.0103223	0.0101743	0.975144	0.0104747	0.903325	0.0115831	0.400053	0	0	NA	14.4	1000
21F6	YJL140W	RPB4	0.00535808	0.00574865	1	0.0057483	0.998821	0.00471734	0.999959	0	0	20	28.4	2100
21F7	YJL139C	YUR1	0.0115401	0.010696	0.958522	0.0103498	0.941881	0.0143165	0.983897	0	0	0	13.6	900
21F8	YJL138C	TIF2	0.0107923	0.00977821	0.970926	0.0105877	0.944017	0.0123063	0.910334	0	0	0	15.2	1000
21F9	YJL135W		0.0117342	0.00997223	0.961626	0.0122501	0.842315	0.013559	0.897737	0	0	0	15.2	1000
21F10	YJL134W	LCB3	0.0119006	0.010833	0.945338	0.0104012	0.980529	0.0157144	0.795343	0	0	7	13.6	1000
21F11	YJL133W	MRS3	0.0125709	0.0105847	0.943372	0.0119448	0.969981	0.0165423	0.926373	0	0	0	13.6	1000
21F12	YJL132W		0.0117394	0.0097568	0.965409	0.0147332	0.821817	0.0284804	0.29167	0	0	0	13.6	600
21G1	YJL131C		0.0105839	0.0085122	0.94005	0.0112583	0.97266	0.012962	0.872592	0	0	0	10.4	1400
21G2	YJL130C	URA2	0.00850452	0.00698854	0.985834	0.0108604	0.970951	0.0156938	0.461447	0	0	0	16.8	1500
21G3	YJL129C	TRK1	0.0101117	0.0094561	0.958429	0.010865	0.95872	0.0154053	0.333628	0	0	0	19.2	1300
21G4	YLR324W		0.0105228	0.0100102	0.92037	0.0114351	0.910886	0.0102305	0.894936	0	0	0	13.6	1500
21G5	NA	NA	0.0106428	0.00980126	0.983712	0.0116424	0.934043	0.0147029	0.562308	0	0	NA	14.4	1000
21G6	YLR326W		0.0111646	0.00985696	0.969601	0.0113337	0.969696	0.0126547	0.92919	0	0	0	15.2	1200
21G7	YLR327C		0.0111897	0.0105276	0.951192	0.0110552	0.984278	0.0120977	0.861267	0	0	0	15.2	1000
[truncated: 4,529 more rows]

## Sheet: 3. full GO table
GO ID	Description	P-value	Adj. P-value	x	n	X	N	x/X (%)	n/N (%)	Enrichment ((x/X)/(n/N))
6139	DNA metabolic process	5.7e-24	7e-21	231	1781	437	5819	52.9	30.6	1.7	*
43283	ribosome biogenesis	4.1e-21	2.5e-18	285	2543	437	5819	65.2	43.7	1.5	**
6974	maturation of 5.8S rRNA from tricistronic rRNA transcript (SSU-rRNA, 5.8S rRNA, LSU-rRNA)	6.8e-19	2.1e-16	67	278	437	5819	15.3	4.8	3.2	**
8151	mRNA metabolic process	6.7e-19	2.1e-16	417	4748	437	5819	95.4	81.6	1.2	**
43170	ribonucleoprotein complex biogenesis and assembly	4.8e-18	1.1e-15	317	3091	437	5819	72.5	53.1	1.4	**
44238	RNA elongation	5.4e-18	1.1e-15	344	3493	437	5819	78.7	60	1.3	*
6259	DNA recombinase assembly	3e-16	4.7e-14	83	440	437	5819	19	7.6	2.5	*
6281	double-strand break repair	2.9e-16	4.7e-14	56	228	437	5819	12.8	3.9	3.3	*
44237	RNA biosynthetic process	1.8e-15	2.4e-13	353	3727	437	5819	80.8	64	1.3	*
16070	nucleobase, nucleoside, nucleotide and nucleic acid metabolic process	2.8e-15	3.4e-13	148	1089	437	5819	33.9	18.7	1.8	*
7049	meiotic cell cycle	2.6e-13	2.9e-11	91	566	437	5819	20.8	9.7	2.1	*
6996	maturation of SSU-rRNA	7e-13	6.6e-11	185	1579	437	5819	42.3	27.1	1.6	**
8152	mRNA processing	6.5e-13	6.6e-11	356	3878	437	5819	81.5	66.6	1.2	**
51052	S phase	1.9e-12	1.6e-10	30	93	437	5819	6.9	1.6	4.3	**
22402	protein-DNA complex assembly	6.6e-12	5.4e-10	76	457	437	5819	17.4	7.9	2.2	**
19222	protein modification process	2.2e-10	1.7e-08	140	1154	437	5819	32	19.8	1.6	*
16043	nuclear mRNA splicing, via spliceosome	2.7e-10	2e-08	211	1997	437	5819	48.3	34.3	1.4	**
6950	maturation of 5.8S rRNA	3.9e-10	2.5e-08	90	632	437	5819	20.6	10.9	1.9	**
10467	negative regulation of DNA metabolic process	3.7e-10	2.5e-08	165	1448	437	5819	37.8	24.9	1.5	*
22403	recombinational repair	6.2e-10	3.8e-08	66	407	437	5819	15.1	7	2.2	*
6394	intra-S DNA damage checkpoint	2.5e-09	1.5e-07	70	458	437	5819	16	7.9	2	*
7001	maturation of SSU-rRNA from tricistronic rRNA transcript (SSU-rRNA, 5.8S rRNA, LSU-rRNA)	4.4e-09	2.4e-07	63	398	437	5819	14.4	6.8	2.1	**
31323	regulation of DNA metabolic process	4.3e-09	2.4e-07	131	1101	437	5819	30	18.9	1.6	*
32774	regulation of S phase	1.1e-08	5.5e-07	50	289	437	5819	11.4	5	2.3	**
6365	gene conversion at mating-type locus	1.3e-08	6.4e-07	40	206	437	5819	9.2	3.5	2.6	*
6260	DNA repair	1.4e-08	6.5e-07	34	159	437	5819	7.8	2.7	2.8	*
43933	ribosome localization	1.7e-08	7.6e-07	61	393	437	5819	14	6.8	2.1	**
65003	tRNA aminoacylation	1.7e-08	7.6e-07	58	365	437	5819	13.3	6.3	2.1	**
278	cell cycle phase	2.2e-08	9.3e-07	50	295	437	5819	11.4	5.1	2.3	*
6351	establishment of ribosome localization	2.4e-08	9.8e-07	49	287	437	5819	11.2	4.9	2.3	**
6302	double-strand break repair via homologous recombination	2.5e-08	9.8e-07	19	59	437	5819	4.3	1	4.3	*
34470	regulation of transposition	3.4e-08	1.3e-06	49	290	437	5819	11.2	5	2.2	*
18	amino acid activation	7.7e-08	2.9e-06	17	51	437	5819	3.9	0.9	4.4	**
65007	tRNA metabolic process	9e-08	3.2e-06	179	1722	437	5819	41	29.6	1.4	**
19219	protein modification by small protein conjugation	9e-08	3.2e-06	90	703	437	5819	20.6	12.1	1.7	*
65004	tRNA aminoacylation for protein translation	1.1e-07	3.7e-06	26	111	437	5819	5.9	1.9	3.1	**
10468	negative regulation of DNA recombination	1.1e-07	3.7e-06	118	1011	437	5819	27	17.4	1.6	*
22613	regulation of biological process	1.4e-07	4.6e-06	95	763	437	5819	21.7	13.1	1.7	*
50791	rRNA processing	2.2e-07	7.1e-06	159	1500	437	5819	36.4	25.8	1.4	**
60255	transcription, DNA-dependent	2.5e-07	7.8e-06	122	1071	437	5819	27.9	18.4	1.5	*
51869	transcription initiation	3.9e-07	1.2e-05	112	966	437	5819	25.6	16.6	1.5	**
6366	gene expression	8.5e-07	2.4e-05	31	162	437	5819	7.1	2.8	2.5	**
9889	negative regulation of cellular metabolic process	8.3e-07	2.4e-05	115	1014	437	5819	26.3	17.4	1.5	*
10556	negative regulation of transposition, RNA-mediated	8e-07	2.4e-05	114	1002	437	5819	26.1	17.2	1.5	*
43284	ribosome export from nucleus	1e-06	2.8e-05	109	950	437	5819	24.9	16.3	1.5	**
279	cell cycle process	1.3e-06	3.6e-05	47	307	437	5819	10.8	5.3	2	*
51244	sister chromatid cohesion	2.4e-06	6.3e-05	151	1457	437	5819	34.6	25	1.4	*
16072	postreplication repair	2.7e-06	6.9e-05	64	482	437	5819	14.6	8.3	1.8	*
6350	establishment of organelle localization	3e-06	7.6e-05	75	598	437	5819	17.2	10.3	1.7	**
51053	S phase of mitotic cell cycle	3.3e-06	8.1e-05	16	58	437	5819	3.7	1	3.7	**
10526	negative regulation of nucleobase, nucleoside, nucleotide and nucleic acid metabolic process	3.7e-06	8.8e-05	13	40	437	5819	3	0.7	4.3	*
10529	negative regulation of transposition	3.7e-06	8.8e-05	13	40	437	5819	3	0.7	4.3	*
42254	regulation of transposition, RNA-mediated	4.3e-06	0.0001	84	700	437	5819	19.2	12	1.6	*
10528	negative regulation of transcription, mitotic	6.9e-06	0.00015	13	42	437	5819	3	0.7	4.1	**
6263	DNA replication	6.5e-06	0.00015	20	89	437	5819	4.6	1.5	3	*
10525	negative regulation of metabolic process	6.9e-06	0.00015	13	42	437	5819	3	0.7	4.1	*
51325	telomere organization and biogenesis	9.2e-06	0.0002	24	122	437	5819	5.5	2.1	2.6	*
9059	negative regulation of biological process	1.1e-05	0.00023	148	1457	437	5819	33.9	25	1.4	*
725	DNA damage checkpoint	1.1e-05	0.00024	11	32	437	5819	2.5	0.5	4.6	*
45910	RNA splicing, via transesterification reactions	1.2e-05	0.00025	13	44	437	5819	3	0.8	3.9	**
51329	transcription from RNA polymerase II promoter	1.4e-05	0.00029	23	117	437	5819	5.3	2	2.6	*
60249	transcription initiation from RNA polymerase II promoter	2e-05	0.00037	15	59	437	5819	3.4	1	3.4	**
723	chromosome segregation	2e-05	0.00037	15	59	437	5819	3.4	1	3.4	*
22618	regulation of cell cycle	2e-05	0.00037	26	144	437	5819	5.9	2.5	2.4	*
32200	regulation of macromolecule metabolic process	2e-05	0.00037	15	59	437	5819	3.4	1	3.4	*
6395	M phase	2.4e-05	0.00044	25	137	437	5819	5.7	2.4	2.4	*
7062	meiotic recombination	3e-05	0.00055	11	35	437	5819	2.5	0.6	4.2	*
6275	DNA topological change	3.9e-05	0.00071	10	30	437	5819	2.3	0.5	4.4	*
45449	RNA processing	4e-05	0.00072	74	631	437	5819	16.9	10.8	1.6	**
6355	G2/M transition of mitotic cell cycle	5.2e-05	0.00092	71	603	437	5819	16.2	10.4	1.6	*
6374	interphase	5.4e-05	0.00093	19	94	437	5819	4.3	1.6	2.7	*
724	cytoskeleton organization and biogenesis	6.9e-05	0.0011	9	26	437	5819	2.1	0.4	4.6	**
45934	RNA splicing, via transesterification reactions with bulged adenosine as nucleophile	6.3e-05	0.0011	33	217	437	5819	7.6	3.7	2	**
377	cellular metabolic process	6.2e-05	0.0011	19	95	437	5819	4.3	1.6	2.7	*
7064	metabolic process	6.9e-05	0.0011	9	26	437	5819	2.1	0.4	4.6	*
51252	spindle pole body organization and biogenesis	9.4e-05	0.0015	71	614	437	5819	16.2	10.6	1.5	**
16568	primary metabolic process	9.5e-05	0.0015	34	231	437	5819	7.8	4	2	*
727	DNA duplex unwinding	0.00011	0.0017	5	8	437	5819	1.1	0.1	8.3	**
6265	DNA replication initiation	0.00011	0.0017	5	8	437	5819	1.1	0.1	8.3	**
7067	microtubule organizing center organization and biogenesis	0.00011	0.0017	27	168	437	5819	6.2	2.9	2.1	**
6368	histone acetylation	0.00011	0.0017	13	53	437	5819	3	0.9	3.3	*
9058	ncRNA processing	0.00013	0.0019	171	1810	437	5819	39.1	31.1	1.3	**
32392	regulation of nucleobase, nucleoside, nucleotide and nucleic acid metabolic process	0.00013	0.0019	7	17	437	5819	1.6	0.3	5.5	*
87	cell cycle	0.00014	0.0021	27	170	437	5819	6.2	2.9	2.1	*
6352	G1/S transition checkpoint	0.00015	0.0022	14	62	437	5819	3.2	1.1	3	*
375	cellular component organization and biogenesis	0.00017	0.0024	19	102	437	5819	4.3	1.8	2.5	*
84	biopolymer metabolic process	0.00019	0.0027	6	13	437	5819	1.4	0.2	6.1	*
30490	regulation of cellular biosynthetic process	0.00019	0.0027	13	56	437	5819	3	1	3.1	*
6325	double-strand break repair via synthesis-dependent strand annealing	0.00021	0.0029	36	260	437	5819	8.2	4.5	1.8	*
31324	regulation of DNA recombination	0.00021	0.0029	35	250	437	5819	8	4.3	1.9	*
9892	negative regulation of cellular process	0.00022	0.003	35	251	437	5819	8	4.3	1.9	*
51246	sister chromatid segregation	0.00024	0.0032	58	490	437	5819	13.3	8.4	1.6	*
16071	organelle organization and biogenesis	0.00026	0.0034	34	243	437	5819	7.8	4.2	1.9	*
722	chromosome organization and biogenesis	0.00029	0.0038	7	19	437	5819	1.6	0.3	4.9	*
6367	heteroduplex formation	0.0003	0.0038	11	44	437	5819	2.5	0.8	3.3	*
6397	M phase of meiotic cell cycle	0.00029	0.0038	28	187	437	5819	6.4	3.2	2	*
6301	double-strand break repair via break-induced replication	0.00031	0.0039	6	14	437	5819	1.4	0.2	5.7	*
51320	telomere maintenance via recombination	0.00031	0.0039	6	14	437	5819	1.4	0.2	5.7	*
7059	meiotic DNA recombinase assembly	0.0004	0.005	23	144	437	5819	5.3	2.5	2.1	*
33261	regulation of transcription	0.00042	0.0051	4	6	437	5819	0.9	0.1	8.9	*
33262	regulation of transcription, DNA-dependent	0.00042	0.0051	3	3	437	5819	0.7	0.1	13.3	*
32508	regulation of RNA metabolic process	0.00048	0.0058	6	15	437	5819	1.4	0.3	5.3	*
819	DNA integrity checkpoint	0.00049	0.0059	14	69	437	5819	3.2	1.2	2.7	*
6271	DNA strand elongation during DNA replication	0.00053	0.0061	9	33	437	5819	2.1	0.6	3.6	**
462	chromatin modification	0.00052	0.0061	12	54	437	5819	2.7	0.9	3	*
726	DNA damage response, signal transduction	0.00053	0.0061	9	33	437	5819	2.1	0.6	3.6	*
22616	regulation of biosynthetic process	0.00053	0.0061	9	33	437	5819	2.1	0.6	3.6	*
6270	DNA strand elongation	0.00059	0.0066	8	27	437	5819	1.8	0.5	3.9	**
51321	telomere maintenance via telomerase	0.0006	0.0066	26	176	437	5819	5.9	3	2	**
48519	RNA-dependent DNA replication	0.00057	0.0066	38	294	437	5819	8.7	5.1	1.7	**
7126	mitotic cell cycle	0.0006	0.0066	26	176	437	5819	5.9	3	2	*
51327	transcription	0.0006	0.0066	26	176	437	5819	5.9	3	2	*
16359	posttranscriptional regulation of gene expression	0.00066	0.0072	13	63	437	5819	3	1.1	2.7	*
74	ATP-dependent chromatin remodeling	0.00077	0.0083	24	160	437	5819	5.5	2.7	2	*
10608	non-recombinational repair	0.00081	0.0086	50	426	437	5819	11.4	7.3	1.6	*
86	biosynthetic process	0.00085	0.009	9	35	437	5819	2.1	0.6	3.4	**
32268	regulation of metabolic process	0.00086	0.009	51	438	437	5819	11.7	7.5	1.6	*
48523	rRNA metabolic process	0.00087	0.0091	37	290	437	5819	8.5	5	1.7	**
6445	macromolecular complex subunit organization	0.00089	0.0092	49	417	437	5819	11.2	7.2	1.6	**
45896	RNA splicing	0.00091	0.0093	4	7	437	5819	0.9	0.1	7.6	**
7068	mitosis	0.00091	0.0093	4	7	437	5819	0.9	0.1	7.6	*
45003	RNA metabolic process	0.001	0.011	6	17	437	5819	1.4	0.3	4.7	**
7004	meiosis	0.001	0.011	6	17	437	5819	1.4	0.3	4.7	*
43044	ribonucleoprotein complex assembly	0.0013	0.013	8	30	437	5819	1.8	0.5	3.6	**
31326	regulation of DNA replication	0.0014	0.013	50	436	437	5819	11.4	7.5	1.5	*
7534	mitotic sister chromatid segregation	0.0015	0.014	6	18	437	5819	1.4	0.3	4.4	*
6312	double-strand break repair via single-strand annealing	0.0016	0.015	9	38	437	5819	2.1	0.7	3.2	*
6383	interphase of mitotic cell cycle	0.0016	0.015	11	53	437	5819	2.5	0.9	2.8	*
6338	establishment and/or maintenance of chromatin architecture	0.0017	0.016	22	150	437	5819	5	2.6	2	*
7010	meiosis I	0.0017	0.017	30	229	437	5819	6.9	3.9	1.7	*
6278	DNA-dependent DNA replication	0.0019	0.018	7	25	437	5819	1.6	0.4	3.7	**
31570	regulation of DNA replication during S phase	0.002	0.019	6	19	437	5819	1.4	0.3	4.2	**
6473	macromolecule metabolic process	0.0022	0.02	11	55	437	5819	2.5	0.9	2.7	*
6399	M phase of mitotic cell cycle	0.0024	0.022	27	203	437	5819	6.2	3.5	1.8	*
16573	protein amino acid acetylation	0.0023	0.022	9	40	437	5819	2.1	0.7	3	*
6354	G1/S transition of mitotic cell cycle	0.0027	0.024	13	73	437	5819	3	1.3	2.4	**
77	biological regulation	0.0026	0.024	5	14	437	5819	1.1	0.2	4.8	*
42770	response to DNA damage stimulus	0.0026	0.024	5	14	437	5819	1.1	0.2	4.8	*
7145	mitotic sister chromatid cohesion	0.003	0.026	11	57	437	5819	2.5	1	2.6	*
30491	regulation of cellular metabolic process	0.0029	0.026	4	9	437	5819	0.9	0.2	5.9	*
707	chromatin remodeling at centromere	0.0038	0.033	3	5	437	5819	0.7	0.1	8	**
730	DNA geometric change	0.0038	0.033	3	5	437	5819	0.7	0.1	8	**
51656	transcription from RNA polymerase III promoter	0.0039	0.034	11	59	437	5819	2.5	1	2.5	**
7127	mitotic recombination	0.0044	0.038	13	77	437	5819	3	1.3	2.2	*
32446	regulation of protein metabolic process	0.0044	0.038	15	95	437	5819	3.4	1.6	2.1	*
460	cellular process	0.0046	0.039	9	44	437	5819	2.1	0.8	2.7	*
466	chromatin remodeling	0.0046	0.039	9	44	437	5819	2.1	0.8	2.7	*
45002	RNA elongation from RNA polymerase II promoter	0.0046	0.039	4	10	437	5819	0.9	0.2	5.3	*
31023	regulation of cellular process	0.0051	0.042	5	16	437	5819	1.1	0.3	4.2	*
51300	telomere maintenance	0.0051	0.042	5	16	437	5819	1.1	0.3	4.2	*
6418	macromolecular complex assembly	0.0053	0.043	8	37	437	5819	1.8	0.6	2.9	**
6464	macromolecule biosynthetic process	0.0054	0.044	72	720	437	5819	16.5	12.4	1.3	*
33750	regulation of transcription, mitotic	0.0057	0.045	7	30	437	5819	1.6	0.5	3.1	**
54	anatomical structure homeostasis	0.0057	0.045	7	30	437	5819	1.6	0.5	3.1	*
31055	regulation of cellular protein metabolic process	0.0056	0.045	2	2	437	5819	0.5	0	13.3	*
31573	regulation of gene expression	0.0056	0.045	2	2	437	5819	0.5	0	13.3	*
31575	regulation of macromolecule biosynthetic process	0.0056	0.045	2	2	437	5819	0.5	0	13.3	*
33753	regulation of translation	0.0057	0.045	7	30	437	5819	1.6	0.5	3.1	*
82	biopolymer biosynthetic process	0.0061	0.048	10	54	437	5819	2.3	0.9	2.5	*
43038	response to stimulus	0.0062	0.048	8	38	437	5819	1.8	0.7	2.8	*
43039	response to stress	0.0062	0.048	8	38	437	5819	1.8	0.7	2.8	*
											* common liquid and agar assay
											** unique agar assay

## Sheet: 4. full GO table (Begley 2004)
GO ID	Description	P-value	Adj. P-value	x	n	X	N	x/X (%)	n/N (%)	Enrichment ((x/X)/(n/N))
6974	response to DNA damage stimulus	2.2e-36	2.7e-33	88	278	416	5819	21.2	4.8	4.4	*
65007	biological regulation	6.4e-28	2.3e-25	226	1722	416	5819	54.3	29.6	1.8	*
6281	DNA repair	7.5e-28	2.3e-25	70	228	416	5819	16.8	3.9	4.3	*
6950	response to stress	4.5e-28	2.3e-25	123	632	416	5819	29.6	10.9	2.7	*
7001	chromosome organization and biogenesis	1.2e-27	2.9e-25	94	398	416	5819	22.6	6.8	3.3	*
51869	response to stimulus	7.9e-27	1.6e-24	156	966	416	5819	37.5	16.6	2.3	*
50791	regulation of biological process	2.7e-26	4.7e-24	204	1500	416	5819	49	25.8	1.9	*
9892	negative regulation of metabolic process	4.9e-25	7.5e-23	70	251	416	5819	16.8	4.3	3.9	*
31324	negative regulation of cellular metabolic process	2.2e-24	2.8e-22	69	250	416	5819	16.6	4.3	3.9	*
45934	negative regulation of nucleobase, nucleoside, nucleotide and nucleic acid metabolic process	2.3e-24	2.8e-22	64	217	416	5819	15.4	3.7	4.1	*
48519	negative regulation of biological process	3.8e-24	4.2e-22	75	294	416	5819	18	5.1	3.6	*
19222	regulation of metabolic process	2.6e-23	2.6e-21	167	1154	416	5819	40.1	19.8	2	*
48523	negative regulation of cellular process	4.1e-23	3.8e-21	73	290	416	5819	17.5	5	3.5	*
51244	regulation of cellular process	2.1e-22	1.8e-20	192	1457	416	5819	46.2	25	1.8	*
19219	regulation of nucleobase, nucleoside, nucleotide and nucleic acid metabolic process	1.9e-21	1.6e-19	119	703	416	5819	28.6	12.1	2.4	*
6259	DNA metabolic process	1.9e-20	1.4e-18	88	440	416	5819	21.2	7.6	2.8	*
31323	regulation of cellular metabolic process	1.5e-19	1.1e-17	154	1101	416	5819	37	18.9	2	*
6325	establishment and/or maintenance of chromatin architecture	1.1e-17	7.2e-16	61	260	416	5819	14.7	4.5	3.3	*
16568	chromatin modification	1.2e-17	7.4e-16	57	231	416	5819	13.7	4	3.5	*
51052	regulation of DNA metabolic process	2e-17	1.2e-15	35	93	416	5819	8.4	1.6	5.3	*
60255	regulation of macromolecule metabolic process	2.8e-17	1.6e-15	146	1071	416	5819	35.1	18.4	1.9	*
10605	negative regulation of macromolecule metabolic process	9.5e-17	5.3e-15	54	219	416	5819	13	3.8	3.4	**
51053	negative regulation of DNA metabolic process	1.7e-16	9.1e-15	27	58	416	5819	6.5	1	6.5	*
45449	regulation of transcription	3.3e-16	1.7e-14	101	631	416	5819	24.3	10.8	2.2	*
6355	regulation of transcription, DNA-dependent	3.7e-16	1.8e-14	98	603	416	5819	23.6	10.4	2.3	*
51252	regulation of RNA metabolic process	4.3e-16	2e-14	99	614	416	5819	23.8	10.6	2.3	*
10468	regulation of gene expression	7.9e-16	3.6e-14	137	1011	416	5819	32.9	17.4	1.9	*
6302	double-strand break repair	3.3e-15	1.5e-13	26	59	416	5819	6.3	1	6.2	*
9889	regulation of biosynthetic process	6.5e-15	2.7e-13	135	1014	416	5819	32.5	17.4	1.9	*
9890	negative regulation of biosynthetic process	9.8e-15	4e-13	47	190	416	5819	11.3	3.3	3.5	**
10556	regulation of macromolecule biosynthetic process	1.5e-14	5.9e-13	133	1002	416	5819	32	17.2	1.9	*
45910	negative regulation of DNA recombination	1.8e-14	6.7e-13	22	44	416	5819	5.3	0.8	7	*
10558	negative regulation of macromolecule biosynthetic process	2e-14	7.4e-13	45	179	416	5819	10.8	3.1	3.5	**
43283	biopolymer metabolic process	5.5e-14	2e-12	255	2543	416	5819	61.3	43.7	1.4	*
18	regulation of DNA recombination	7.5e-14	2.6e-12	23	51	416	5819	5.5	0.9	6.3	*
10629	negative regulation of gene expression	1.2e-13	4.1e-12	42	166	416	5819	10.1	2.9	3.5	**
16481	negative regulation of transcription	1.2e-13	4.1e-12	42	166	416	5819	10.1	2.9	3.5	**
10529	negative regulation of transposition	2.8e-13	8.9e-12	20	40	416	5819	4.8	0.7	7	*
10526	negative regulation of transposition, RNA-mediated	2.8e-13	8.9e-12	20	40	416	5819	4.8	0.7	7	*
6996	organelle organization and biogenesis	3e-13	9.1e-12	179	1579	416	5819	43	27.1	1.6	*
45892	negative regulation of transcription, DNA-dependent	3.1e-13	9.2e-12	40	156	416	5819	9.6	2.7	3.6	**
43687	post-translational protein modification	3.4e-13	9.9e-12	76	454	416	5819	18.3	7.8	2.3	**
6338	chromatin remodeling	3.8e-13	1.1e-11	39	150	416	5819	9.4	2.6	3.6	*
51253	negative regulation of RNA metabolic process	3.9e-13	1.1e-11	40	157	416	5819	9.6	2.7	3.6	**
10528	regulation of transposition	9.2e-13	2.5e-11	20	42	416	5819	4.8	0.7	6.7	*
10525	regulation of transposition, RNA-mediated	9.2e-13	2.5e-11	20	42	416	5819	4.8	0.7	6.7	*
8151	cellular process	1.3e-12	3.5e-11	388	4748	416	5819	93.3	81.6	1.1	*
16043	cellular component organization and biogenesis	1.2e-11	3.2e-10	207	1997	416	5819	49.8	34.3	1.4	*
43170	macromolecule metabolic process	1.3e-11	3.2e-10	286	3091	416	5819	68.8	53.1	1.3	*
22403	cell cycle phase	7e-11	1.7e-09	66	407	416	5819	15.9	7	2.3	*
74	regulation of cell cycle	7e-11	1.7e-09	37	160	416	5819	8.9	2.7	3.2	*
22402	cell cycle process	9.1e-11	2.1e-09	71	457	416	5819	17.1	7.9	2.2	*
7049	cell cycle	9.5e-11	2.2e-09	82	566	416	5819	19.7	9.7	2	*
6464	protein modification process	2e-10	4.6e-09	96	720	416	5819	23.1	12.4	1.9	*
279	M phase	2.2e-10	4.8e-09	54	307	416	5819	13	5.3	2.5	*
6139	nucleobase, nucleoside, nucleotide and nucleic acid metabolic process	2.2e-10	4.9e-09	186	1781	416	5819	44.7	30.6	1.5	*
51327	M phase of meiotic cell cycle	3.3e-10	6.8e-09	38	176	416	5819	9.1	3	3	*
7126	meiosis	3.3e-10	6.8e-09	38	176	416	5819	9.1	3	3	*
51321	meiotic cell cycle	3.3e-10	6.8e-09	38	176	416	5819	9.1	3	3	*
44238	primary metabolic process	3.8e-10	7.6e-09	308	3493	416	5819	74	60	1.2	*
16458	gene silencing	3.8e-10	7.7e-09	28	104	416	5819	6.7	1.8	3.8	**
16569	covalent chromatin modification	5.2e-10	1e-08	26	92	416	5819	6.3	1.6	4	**
16570	histone modification	5.2e-10	1e-08	26	92	416	5819	6.3	1.6	4	**
44237	cellular metabolic process	8.1e-10	1.6e-08	322	3727	416	5819	77.4	64	1.2	*
6333	chromatin assembly or disassembly	1.5e-09	2.8e-08	30	124	416	5819	7.2	2.1	3.4	**
726	non-recombinational repair	1.6e-09	3e-08	15	33	416	5819	3.6	0.6	6.4	*
6323	DNA packaging	6.1e-09	1.1e-07	30	131	416	5819	7.2	2.3	3.2	**
60249	anatomical structure homeostasis	1.1e-08	1.9e-07	19	59	416	5819	4.6	1	4.5	*
725	recombinational repair	1.1e-08	1.9e-07	14	32	416	5819	3.4	0.5	6.1	*
723	telomere maintenance	1.1e-08	1.9e-07	19	59	416	5819	4.6	1	4.5	*
32200	telomere organization and biogenesis	1.1e-08	1.9e-07	19	59	416	5819	4.6	1	4.5	*
6342	chromatin silencing	1.4e-08	2.3e-07	24	92	416	5819	5.8	1.6	3.6	**
31507	heterochromatin formation	1.4e-08	2.3e-07	24	92	416	5819	5.8	1.6	3.6	**
45814	negative regulation of gene expression, epigenetic	1.4e-08	2.3e-07	24	92	416	5819	5.8	1.6	3.6	**
31497	chromatin assembly	2e-08	3.3e-07	27	115	416	5819	6.5	2	3.3	**
40029	regulation of gene expression, epigenetic	2.8e-08	4.4e-07	25	102	416	5819	6	1.8	3.4	**
8152	metabolic process	3.7e-08	5.8e-07	326	3878	416	5819	78.4	66.6	1.2	*
7145	meiotic recombination	3.8e-08	6e-07	18	57	416	5819	4.3	1	4.4	*
724	double-strand break repair via homologous recombination	5.9e-08	9.1e-07	12	26	416	5819	2.9	0.4	6.5	*
65008	regulation of biological quality	6e-08	9.2e-07	56	377	416	5819	13.5	6.5	2.1	**
727	double-strand break repair via break-induced replication	6.8e-08	1e-06	7	8	416	5819	1.7	0.1	12.2	*
7534	gene conversion at mating-type locus	8.2e-08	1.2e-06	10	18	416	5819	2.4	0.3	7.8	*
43412	biopolymer modification	7.8e-08	1.2e-06	104	895	416	5819	25	15.4	1.6	**
6350	transcription	9.3e-08	1.3e-06	77	598	416	5819	18.5	10.3	1.8	*
75	cell cycle checkpoint	9.6e-08	1.4e-06	17	54	416	5819	4.1	0.9	4.4	**
6310	DNA recombination	1.3e-07	1.8e-06	33	173	416	5819	7.9	3	2.7	**
6312	mitotic recombination	1.4e-07	2e-06	14	38	416	5819	3.4	0.7	5.2	*
43284	biopolymer biosynthetic process	2.5e-07	3.5e-06	107	950	416	5819	25.7	16.3	1.6	*
7127	meiosis I	2.5e-07	3.5e-06	20	77	416	5819	4.8	1.3	3.6	*
43044	ATP-dependent chromatin remodeling	4e-07	5.5e-06	12	30	416	5819	2.9	0.5	5.6	*
42592	homeostatic process	8.6e-07	1.1e-05	37	223	416	5819	8.9	3.8	2.3	**
819	sister chromatid segregation	9.5e-07	1.3e-05	18	69	416	5819	4.3	1.2	3.6	*
43162	ubiquitin-dependent protein catabolic process via the multivesicular body pathway	1.2e-06	1.6e-05	9	18	416	5819	2.2	0.3	7	**
7533	mating type switching	1.5e-06	2e-05	11	28	416	5819	2.6	0.5	5.5	**
31570	DNA integrity checkpoint	2.2e-06	2.8e-05	9	19	416	5819	2.2	0.3	6.6	*
6354	RNA elongation	2.3e-06	2.9e-05	18	73	416	5819	4.3	1.3	3.4	*
6303	double-strand break repair via nonhomologous end joining	3.9e-06	4.8e-05	10	25	416	5819	2.4	0.4	5.6	**
6311	meiotic gene conversion	3.9e-06	4.8e-05	10	25	416	5819	2.4	0.4	5.6	**
45003	double-strand break repair via synthesis-dependent strand annealing	8.7e-06	0.00011	8	17	416	5819	1.9	0.3	6.6	*
30491	heteroduplex formation	9e-06	0.00011	6	9	416	5819	1.4	0.2	9.3	*
45013	negative regulation of transcription by carbon catabolites	1e-05	0.00011	5	6	416	5819	1.2	0.1	11.7	**
45014	negative regulation of transcription by glucose	1e-05	0.00011	5	6	416	5819	1.2	0.1	11.7	**
437	negative regulation of transcription from RNA polymerase II promoter by carbon catabolites	1e-05	0.00011	5	6	416	5819	1.2	0.1	11.7	**
433	negative regulation of transcription from RNA polymerase II promoter by glucose	1e-05	0.00011	5	6	416	5819	1.2	0.1	11.7	**
429	regulation of transcription from RNA polymerase II promoter by carbon catabolites	1e-05	0.00011	5	6	416	5819	1.2	0.1	11.7	**
430	regulation of transcription from RNA polymerase II promoter by glucose	1e-05	0.00011	5	6	416	5819	1.2	0.1	11.7	**
16571	histone methylation	8.7e-06	0.00011	8	17	416	5819	1.9	0.3	6.6	**
7531	mating type determination	1e-05	0.00011	11	33	416	5819	2.6	0.6	4.7	**
3006	reproductive developmental process	1e-05	0.00011	11	33	416	5819	2.6	0.6	4.7	**
7530	sex determination	1e-05	0.00011	11	33	416	5819	2.6	0.6	4.7	**
6730	one-carbon compound metabolic process	9.3e-06	0.00011	18	80	416	5819	4.3	1.4	3.1	**
6914	autophagy	9e-06	0.00011	36	236	416	5819	8.7	4.1	2.1	**
122	negative regulation of transcription from RNA polymerase II promoter	1.1e-05	0.00012	16	66	416	5819	3.8	1.1	3.4	**
6289	nucleotide-excision repair	1.2e-05	0.00013	13	46	416	5819	3.1	0.8	4	**
6476	protein amino acid deacetylation	1.8e-05	0.00019	10	29	416	5819	2.4	0.5	4.8	**
6301	postreplication repair	2e-05	0.00021	7	14	416	5819	1.7	0.2	7	*
45002	double-strand break repair via single-strand annealing	2.1e-05	0.00022	6	10	416	5819	1.4	0.2	8.4	*
16575	histone deacetylation	2.2e-05	0.00022	9	24	416	5819	2.2	0.4	5.2	**
6348	chromatin silencing at telomere	2.1e-05	0.00022	14	55	416	5819	3.4	0.9	3.6	**
31509	telomeric heterochromatin formation	2.1e-05	0.00022	14	55	416	5819	3.4	0.9	3.6	**
32502	developmental process	2.1e-05	0.00022	57	462	416	5819	13.7	7.9	1.7	**
722	telomere maintenance via recombination	2.4e-05	0.00024	8	19	416	5819	1.9	0.3	5.9	*
16359	mitotic sister chromatid segregation	2.5e-05	0.00025	15	63	416	5819	3.6	1.1	3.3	*
45021	error-free DNA repair	2.6e-05	0.00025	4	4	416	5819	1	0.1	14	**
7154	cell communication	2.5e-05	0.00025	43	317	416	5819	10.3	5.4	1.9	**
46015	regulation of transcription by glucose	3.4e-05	0.00033	5	7	416	5819	1.2	0.1	10	**
48468	cell development	3.4e-05	0.00033	11	37	416	5819	2.6	0.6	4.2	**
7584	response to nutrient	3.5e-05	0.00034	7	15	416	5819	1.7	0.3	6.5	**
17035	response to drug	3.6e-05	0.00034	22	121	416	5819	5.3	2.1	2.5	**
43285	biopolymer catabolic process	3.6e-05	0.00034	53	427	416	5819	12.7	7.3	1.7	**
278	mitotic cell cycle	4.9e-05	0.00046	40	295	416	5819	9.6	5.1	1.9	*
48869	cellular developmental process	5.6e-05	0.00052	44	338	416	5819	10.6	5.8	1.8	**
51246	regulation of protein metabolic process	6e-05	0.00055	58	490	416	5819	13.9	8.4	1.7	*
8213	protein amino acid alkylation	6.5e-05	0.00059	10	33	416	5819	2.4	0.6	4.2	**
30154	cell differentiation	7.5e-05	0.00068	29	191	416	5819	7	3.3	2.1	**
6623	protein targeting to vacuole	8.9e-05	0.0008	14	62	416	5819	3.4	1.1	3.2	**
6357	regulation of transcription from RNA polymerase II promoter	0.00013	0.0011	33	236	416	5819	7.9	4.1	2	**
9057	macromolecule catabolic process	0.00015	0.0013	56	484	416	5819	13.5	8.3	1.6	**
44260	cellular macromolecule metabolic process	0.00015	0.0013	159	1753	416	5819	38.2	30.1	1.3	**
7093	mitotic cell cycle checkpoint	0.00017	0.0014	9	30	416	5819	2.2	0.5	4.2	**
43486	histone exchange	0.00018	0.0016	5	9	416	5819	1.2	0.2	7.8	**
7059	chromosome segregation	0.00019	0.0017	23	144	416	5819	5.5	2.5	2.2	*
7346	regulation of mitotic cell cycle	0.00021	0.0018	15	75	416	5819	3.6	1.3	2.8	**
6605	protein targeting	0.00023	0.0019	31	223	416	5819	7.5	3.8	1.9	**
77	DNA damage checkpoint	0.00024	0.002	6	14	416	5819	1.4	0.2	6	*
42770	DNA damage response, signal transduction	0.00024	0.002	6	14	416	5819	1.4	0.2	6	*
6479	protein amino acid methylation	0.00023	0.002	8	25	416	5819	1.9	0.4	4.5	**
44267	cellular protein metabolic process	0.00024	0.002	154	1702	416	5819	37	29.2	1.3	**
19538	protein metabolic process	0.00027	0.0022	154	1706	416	5819	37	29.3	1.3	**
43632	modification-dependent macromolecule catabolic process	0.00028	0.0023	27	186	416	5819	6.5	3.2	2	**
43414	biopolymer methylation	0.0003	0.0024	11	46	416	5819	2.6	0.8	3.3	**
32259	methylation	0.0003	0.0024	11	46	416	5819	2.6	0.8	3.3	**
7165	signal transduction	0.0003	0.0024	34	257	416	5819	8.2	4.4	1.9	**
6260	DNA replication	0.00034	0.0027	24	159	416	5819	5.8	2.7	2.1	*
32446	protein modification by small protein conjugation	0.00034	0.0027	17	95	416	5819	4.1	1.6	2.5	*
7034	vacuolar transport	0.00035	0.0028	20	122	416	5819	4.8	2.1	2.3	**
19941	modification-dependent protein catabolic process	0.00036	0.0028	26	179	416	5819	6.3	3.1	2	**
6511	ubiquitin-dependent protein catabolic process	0.00036	0.0028	26	179	416	5819	6.3	3.1	2	**
44265	cellular macromolecule catabolic process	0.00037	0.0028	51	444	416	5819	12.3	7.6	1.6	**
9628	response to abiotic stimulus	0.00037	0.0029	22	141	416	5819	5.3	2.4	2.2	**
6366	transcription from RNA polymerase II promoter	0.00045	0.0034	24	162	416	5819	5.8	2.8	2.1	*
51603	proteolysis involved in cellular protein catabolic process	0.00052	0.0039	26	183	416	5819	6.3	3.1	2	**
6351	transcription, DNA-dependent	0.00056	0.0042	36	287	416	5819	8.7	4.9	1.8	*
86	G2/M transition of mitotic cell cycle	0.00059	0.0044	9	35	416	5819	2.2	0.6	3.6	*
46685	response to arsenic	0.00059	0.0044	5	11	416	5819	1.2	0.2	6.4	**
45132	meiotic chromosome segregation	0.0006	0.0044	7	22	416	5819	1.7	0.4	4.5	**
6513	protein monoubiquitination	0.0006	0.0044	7	22	416	5819	1.7	0.4	4.5	**
32774	RNA biosynthetic process	0.00064	0.0047	36	289	416	5819	8.7	5	1.7	*
7031	peroxisome organization and biogenesis	0.0007	0.0051	10	43	416	5819	2.4	0.7	3.3	**
7242	intracellular signaling cascade	0.00072	0.0052	26	187	416	5819	6.3	3.2	1.9	**
50000	chromosome localization	0.00076	0.0054	4	7	416	5819	1	0.1	8	**
7135	meiosis II	0.00076	0.0054	4	7	416	5819	1	0.1	8	**
45144	meiotic sister chromatid segregation	0.00076	0.0054	4	7	416	5819	1	0.1	8	**
16567	protein ubiquitination	0.00083	0.0058	14	76	416	5819	3.4	1.3	2.6	**
51248	negative regulation of protein metabolic process	0.00091	0.0063	11	52	416	5819	2.6	0.9	3	**
31670	cellular response to nutrient	0.00095	0.0065	5	12	416	5819	1.2	0.2	5.8	**
45990	regulation of transcription by carbon catabolites	0.00095	0.0065	5	12	416	5819	1.2	0.2	5.8	**
6368	RNA elongation from RNA polymerase II promoter	0.0011	0.0073	11	53	416	5819	2.6	0.9	2.9	*
51452	intracellular pH reduction	0.0011	0.0073	7	24	416	5819	1.7	0.4	4.1	**
45851	pH reduction	0.0011	0.0073	7	24	416	5819	1.7	0.4	4.1	**
7035	vacuolar acidification	0.0011	0.0073	7	24	416	5819	1.7	0.4	4.1	**
6347	chromatin silencing at silent mating-type cassette	0.0012	0.0078	8	31	416	5819	1.9	0.5	3.6	**
16280	aging	0.0013	0.0084	11	54	416	5819	2.6	0.9	2.8	**
6468	protein amino acid phosphorylation	0.0013	0.0089	20	135	416	5819	4.8	2.3	2.1	**
6265	DNA topological change	0.0014	0.0091	4	8	416	5819	1	0.1	7	*
16574	histone ubiquitination	0.0014	0.0091	3	4	416	5819	0.7	0.1	10.5	**
710	meiotic mismatch repair	0.0014	0.0091	4	8	416	5819	1	0.1	7	**
45835	negative regulation of meiosis	0.0014	0.0091	4	8	416	5819	1	0.1	7	**
9268	response to pH	0.0014	0.0091	4	8	416	5819	1	0.1	7	**
30641	regulation of cellular pH	0.0014	0.0091	7	25	416	5819	1.7	0.4	3.9	**
51453	regulation of intracellular pH	0.0014	0.0091	7	25	416	5819	1.7	0.4	3.9	**
42221	response to chemical stimulus	0.0015	0.0093	49	448	416	5819	11.8	7.7	1.5	**
6473	protein amino acid acetylation	0.0015	0.0094	11	55	416	5819	2.6	0.9	2.8	*
16573	histone acetylation	0.0017	0.01	9	40	416	5819	2.2	0.7	3.1	*
7067	mitosis	0.0018	0.011	23	168	416	5819	5.5	2.9	1.9	*
7064	mitotic sister chromatid cohesion	0.0018	0.011	7	26	416	5819	1.7	0.4	3.8	*
87	M phase of mitotic cell cycle	0.0021	0.013	23	170	416	5819	5.5	2.9	1.9	*
8156	negative regulation of DNA replication	0.0021	0.013	5	14	416	5819	1.2	0.2	5	**
43574	peroxisomal transport	0.0021	0.013	6	20	416	5819	1.4	0.3	4.2	**
6625	protein targeting to peroxisome	0.0021	0.013	6	20	416	5819	1.4	0.3	4.2	**
40020	regulation of meiosis	0.0021	0.013	6	20	416	5819	1.4	0.3	4.2	**
51641	cellular localization	0.0024	0.014	67	672	416	5819	16.1	11.5	1.4	**
7062	sister chromatid cohesion	0.0027	0.016	8	35	416	5819	1.9	0.6	3.2	*
40023	establishment of nucleus localization	0.0028	0.016	6	21	416	5819	1.4	0.4	4	**
51647	nucleus localization	0.0028	0.016	6	21	416	5819	1.4	0.4	4	**
51445	regulation of meiotic cell cycle	0.0028	0.016	6	21	416	5819	1.4	0.4	4	**
6334	nucleosome assembly	0.0029	0.017	7	28	416	5819	1.7	0.5	3.5	**
22607	cellular component assembly	0.0029	0.017	28	227	416	5819	6.7	3.9	1.7	**
6886	intracellular protein transport	0.0029	0.017	35	303	416	5819	8.4	5.2	1.6	**
44248	cellular catabolic process	0.0029	0.017	60	593	416	5819	14.4	10.2	1.4	**
730	DNA recombinase assembly	0.0033	0.018	3	5	416	5819	0.7	0.1	8.4	*
707	meiotic DNA recombinase assembly	0.0033	0.018	3	5	416	5819	0.7	0.1	8.4	*
16562	protein import into peroxisome matrix, receptor recycling	0.0033	0.018	3	5	416	5819	0.7	0.1	8.4	**
43112	receptor metabolic process	0.0033	0.018	3	5	416	5819	0.7	0.1	8.4	**
1881	receptor recycling	0.0033	0.018	3	5	416	5819	0.7	0.1	8.4	**
43543	protein amino acid acylation	0.0032	0.018	12	69	416	5819	2.9	1.2	2.4	**
44257	cellular protein catabolic process	0.0032	0.018	34	294	416	5819	8.2	5.1	1.6	**
30610	establishment of mitotic spindle localization	0.0038	0.021	4	10	416	5819	1	0.2	5.6	**
30609	establishment of mitotic spindle orientation	0.0038	0.021	4	10	416	5819	1	0.2	5.6	**
51293	establishment of spindle localization	0.0038	0.021	4	10	416	5819	1	0.2	5.6	**
51294	establishment of spindle orientation	0.0038	0.021	4	10	416	5819	1	0.2	5.6	**
51653	spindle localization	0.0038	0.021	4	10	416	5819	1	0.2	5.6	**
10564	regulation of cell cycle process	0.004	0.022	11	62	416	5819	2.6	1.1	2.5	**
31326	regulation of cellular biosynthetic process	0.0041	0.023	46	436	416	5819	11.1	7.5	1.5	*
51640	organelle localization	0.0048	0.026	14	91	416	5819	3.4	1.6	2.2	**
31575	G1/S transition checkpoint	0.0051	0.027	2	2	416	5819	0.5	0	14	*
31573	intra-S DNA damage checkpoint	0.0051	0.027	2	2	416	5819	0.5	0	14	*
1320	age-dependent response to reactive oxygen species during chronological cell aging	0.0051	0.027	2	2	416	5819	0.5	0	14	**
736	double-strand break repair via single-strand annealing, removal of nonhomologous ends	0.0051	0.027	2	2	416	5819	0.5	0	14	**
7019	microtubule depolymerization	0.0051	0.027	2	2	416	5819	0.5	0	14	**
31109	microtubule polymerization or depolymerization	0.0051	0.027	2	2	416	5819	0.5	0	14	**
6296	nucleotide-excision repair, DNA incision, 5'-to lesion	0.0051	0.027	2	2	416	5819	0.5	0	14	**
6885	regulation of pH	0.0053	0.028	7	31	416	5819	1.7	0.5	3.2	**
6633	fatty acid biosynthetic process	0.0055	0.029	5	17	416	5819	1.2	0.3	4.1	**
16558	protein import into peroxisome matrix	0.0055	0.029	5	17	416	5819	1.2	0.3	4.1	**
76	DNA replication checkpoint	0.0062	0.032	3	6	416	5819	0.7	0.1	7	**
7021	tubulin complex assembly	0.0062	0.032	3	6	416	5819	0.7	0.1	7	**
30163	protein catabolic process	0.0064	0.033	34	307	416	5819	8.2	5.3	1.5	**
30468	establishment of cell polarity	0.0067	0.034	15	104	416	5819	3.6	1.8	2	**
31577	spindle checkpoint	0.0071	0.036	6	25	416	5819	1.4	0.4	3.4	**
10608	posttranscriptional regulation of gene expression	0.0074	0.037	44	426	416	5819	10.6	7.3	1.4	*
32268	regulation of cellular protein metabolic process	0.0074	0.037	45	438	416	5819	10.8	7.5	1.4	*
6508	proteolysis	0.0074	0.037	38	356	416	5819	9.1	6.1	1.5	**
9991	response to extracellular stimulus	0.0079	0.04	12	77	416	5819	2.9	1.3	2.2	**
31667	response to nutrient levels	0.0079	0.04	12	77	416	5819	2.9	1.3	2.2	**
6445	regulation of translation	0.0083	0.041	43	417	416	5819	10.3	7.2	1.4	*
6793	phosphorus metabolic process	0.0082	0.041	31	278	416	5819	7.5	4.8	1.6	**
9056	catabolic process	0.0083	0.041	60	622	416	5819	14.4	10.7	1.3	**
51651	maintenance of location in cell	0.0087	0.043	6	26	416	5819	1.4	0.4	3.2	**
9605	response to external stimulus	0.0088	0.043	12	78	416	5819	2.9	1.3	2.2	**
6796	phosphate metabolic process	0.0089	0.043	29	257	416	5819	7	4.4	1.6	**
30004	cellular monovalent inorganic cation homeostasis	0.00901	0.0437	7	34	416	5819	1.7	0.6	2.9	**
32507	maintenance of protein location in cell	0.00917	0.0439	5	19	416	5819	1.2	0.3	3.7	**
7097	nuclear migration	0.00917	0.0439	5	19	416	5819	1.2	0.3	3.7	**
209	protein polyubiquitination	0.00917	0.0439	5	19	416	5819	1.2	0.3	3.7	**
32297	negative regulation of DNA replication initiation	0.0102	0.0478	3	7	416	5819	0.7	0.1	6	**
715	nucleotide-excision repair, DNA damage recognition	0.0102	0.0478	3	7	416	5819	0.7	0.1	6	**
6359	regulation of transcription from RNA polymerase III promoter	0.0102	0.0478	3	7	416	5819	0.7	0.1	6	**
6801	superoxide metabolic process	0.0102	0.0478	3	7	416	5819	0.7	0.1	6	**
16310	phosphorylation	0.0101	0.0478	23	193	416	5819	5.5	3.3	1.7	**
51649	establishment of localization in cell	0.0102	0.0478	60	628	416	5819	14.4	10.8	1.3	**
51716	cellular response to stimulus	0.0104	0.0487	10	61	416	5819	2.4	1	2.3	**
302	response to reactive oxygen species	0.011	0.0509	4	13	416	5819	1	0.2	4.3	**
6514	protein deubiquitination	0.0115	0.0533	5	20	416	5819	1.2	0.3	3.5	**
51325	interphase	0.0127	0.0586	16	122	416	5819	3.8	2.1	1.8	*
46907	intracellular transport	0.0139	0.0639	55	576	416	5819	13.2	9.9	1.3	**
1315	age-dependent response to reactive oxygen species	0.0146	0.0645	2	3	416	5819	0.5	0.1	9.3	**
33157	regulation of intracellular protein transport	0.0146	0.0645	2	3	416	5819	0.5	0.1	9.3	**
32386	regulation of intracellular transport	0.0146	0.0645	2	3	416	5819	0.5	0.1	9.3	**
46822	regulation of nucleocytoplasmic transport	0.0146	0.0645	2	3	416	5819	0.5	0.1	9.3	**
42306	regulation of protein import into nucleus	0.0146	0.0645	2	3	416	5819	0.5	0.1	9.3	**
48478	replication fork protection	0.0146	0.0645	2	3	416	5819	0.5	0.1	9.3	**
6284	base-excision repair	0.0145	0.0645	4	14	416	5819	1	0.2	4	**
15992	proton transport	0.0143	0.0645	7	37	416	5819	1.7	0.6	2.6	**
65009	regulation of molecular function	0.0143	0.0645	13	93	416	5819	3.1	1.6	2	**
6401	RNA catabolic process	0.0142	0.0645	12	83	416	5819	2.9	1.4	2	**
10035	response to inorganic substance	0.0149	0.0656	6	29	416	5819	1.4	0.5	2.9	**
22414	reproductive process	0.0149	0.0656	25	222	416	5819	6	3.8	1.6	**
40007	growth	0.0163	0.0714	17	136	416	5819	4.1	2.3	1.7	**
30447	filamentous growth	0.0167	0.0728	14	105	416	5819	3.4	1.8	1.9	**
226	microtubule cytoskeleton organization and biogenesis	0.017	0.0737	12	85	416	5819	2.9	1.5	2	**
6275	regulation of DNA replication	0.0176	0.0748	6	30	416	5819	1.4	0.5	2.8	*
46394	carboxylic acid biosynthetic process	0.0174	0.0748	5	22	416	5819	1.2	0.4	3.2	**
16053	organic acid biosynthetic process	0.0174	0.0748	5	22	416	5819	1.2	0.4	3.2	**
6308	DNA catabolic process	0.0176	0.0748	6	30	416	5819	1.4	0.5	2.8	**
51235	maintenance of location	0.0176	0.0748	6	30	416	5819	1.4	0.5	2.8	**
7163	establishment and/or maintenance of cell polarity	0.0175	0.0748	15	116	416	5819	3.6	2	1.8	**
51329	interphase of mitotic cell cycle	0.0188	0.08	15	117	416	5819	3.6	2	1.8	*
55067	monovalent inorganic cation homeostasis	0.0189	0.0801	7	39	416	5819	1.7	0.7	2.5	**
7569	cell aging	0.0192	0.0807	8	48	416	5819	1.9	0.8	2.3	**
8361	regulation of cell size	0.0194	0.0813	14	107	416	5819	3.4	1.8	1.8	**
6403	RNA localization	0.0194	0.0813	14	107	416	5819	3.4	1.8	1.8	**
33036	macromolecule localization	0.02	0.0833	54	575	416	5819	13	9.9	1.3	**
9059	macromolecule biosynthetic process	0.0221	0.0912	122	1457	416	5819	29.3	25	1.2	*
501	flocculation via cell wall protein-carbohydrate interaction	0.022	0.0912	3	9	416	5819	0.7	0.2	4.7	**
6283	transcription-coupled nucleotide-excision repair	0.022	0.0912	3	9	416	5819	0.7	0.2	4.7	**
											* common liquid and agar assay
											** unique agar assay

## Sheet: 5. genes class i
ORF	NAME	GI50	2004 score
YDL178W	AIP2	0.00780875	0
YML022W	APT1	0.00796111	15
YPR060C	ARO7	0.00380303	0
YJL115W	ASF1	0.00243996	30
YNL315C	ATP11	0.00673425	17
YDR298C	ATP5	0.0078795	5
YBR068C	BAP2	0.00775587	0
YGR282C	BGL2	0.00753177	5
YLR078C	BOS1	0.00809057	NA
YGR188C	BUB1	0.00734417	15
YML102W	CAC2	0.00813216	15
YIL142W	CCT2	0.00817181	NA
YDR168W	CDC37	0.0071287	NA
YCR094W	CDC50	0.00497211	10
YPL008W	CHL1	0.00692047	26
YGL019W	CKB1	0.00669249	10
YDL155W	CLB3	0.00736109	14
YPR120C	CLB5	0.00762215	4
YBR109C	CMD1	0.00804187	NA
YPR135W	CTF4	0.00291268	30
YHR191C	CTF8	0.00764221	18
YAL039C	CYC3	0.00430689	4
YIR023W	DAL81	0.00583189	9
YOR204W	DED1	0.00627041	NA
YKL213C	DOA1	0.00722777	30
YNL001W	DOM34	0.00732869	0
YDL101C	DUN1	0.00515475	18
YJL196C	ELO1	0.00780901	0
YGL200C	EMP24	0.00265832	0
YMR202W	ERG2	0.00817989	12
YPR104C	FHL1	0.00800766	NA
YIL134W	FLX1	0.00722533	17
YOL049W	GSH2	0.00622702	0
YML121W	GTR1	0.00524158	4
YMR032W	HOF1	0.00396305	7
YJL092W	HPR5	0.0056034	18
YGL018C	JAC1	0.0038264	NA
YPR141C	KAR3	0.0077629	18
YDR017C	KCS1	0.00788457	12
YNL238W	KEX2	0.00778515	4
YPR164W	KIM3	0.00559861	30
YAR018C	KIN3	0.00583557	0
YOR123C	LEO1	0.00811627	15
YNL104C	LEU4	0.00792821	0
YGL099W	LSG1	0.00790176	NA
YJL124C	LSM1	0.00750635	18
YLR438C-A	LSM3	0.00786343	NA
YMR038C	LYS7	0.00729381	7
YBL023C	MCM2	0.00772178	NA
YML104C	MDM1	0.00663545	0
YOL009C	MDM12	0.00563714	0
YDR253C	MET32	0.00584227	2
YKR095W	MLP1	0.00799349	0
YGL087C	MMS2	0.00377098	30
YDR208W	MSS4	0.00756955	NA
YOR326W	MYO2	0.00788358	NA
YHR004C	NEM1	0.00795705	10
YNL110C	NOP15	0.00751443	NA
YNL183C	NPR1	0.00812181	0
YDL116W	NUP84	0.00681322	22
YBR093C	PHO5	0.00805801	0
YER132C	PMD1	0.00795989	0
YJR043C	POL32	0.00576681	30
YBL018C	POP8	0.00702374	NA
YOL038W	PRE6	0.00680044	NA
YOR368W	RAD17	0.00744126	22
YCR066W	RAD18	0.0025931	30
YJR035W	RAD26	0.00754406	7
YLR032W	RAD5	0.00229393	30
YNL250W	RAD50	0.00221412	22
YER095W	RAD51	0.00347437	30
YGL163C	RAD54	0.00298578	30
YDR004W	RAD57	0.00348862	30
YDR217C	RAD9	0.00742805	18
YGL071W	RCS1	0.00620804	0
YDR028C	REG1	0.00496066	5
YIL139C	REV7	0.00765342	18
YPR018W	RLF2	0.0075925	15
YLR009W	RLP24	0.00752619	NA
YMR200W	ROT1	0.00773273	NA
YKR094C	RPL40B	0.0077993	0
YJL191W	RPS14B	0.00715713	0
YNL096C	RPS7B	0.00492114	0
YNL096C	RPS7B	0.00813263	0
YBR189W	RPS9B	0.00606819	0
YMR131C	RRB1	0.00747562	NA
YIL153W	RRD1	0.00661215	0
YGL244W	RTF1	0.00799464	19
YJL047C	RTT101	0.00295339	18
YDR289C	RTT103	0.00758544	10
YKL212W	SAC1	0.00767094	4
YFR005C	SAD1	0.00679558	NA
YDR143C	SAN1	0.00774098	0
YIL076W	SEC28	0.00747252	2
YLR105C	SEN2	0.00752826	NA
YNL032W	SIW14	0.00769059	0
YJR104C	SOD1	0.0064456	18
YBR283C	SSH1	0.00793643	0
YLR006C	SSK1	0.00766038	15
YLR452C	SST2	0.00791652	0
YHR025W	THR1	0.00731299	12
YPR074C	TKL1	0.00805137	7
YOR194C	TOA1	0.0081067	NA
YMR203W	TOM40	0.00728858	NA
YER090W	TRP2	0.00717195	0
YKL211C	TRP3	0.00679349	2
YBR058C	UBP14	0.0070784	17
YDR207C	UME6	0.00538437	19
YNL229C	URE2	0.00508593	8
YBL004W	UTP20	0.00807199	NA
YBR069C	VAP1	0.00246329	0
YPR036W	VMA13	0.00382346	0
YPL065W	VPS28	0.00763675	22
YEL002C	WBP1	0.00780507	NA
YJL141C	YAK1	0.00736475	0
YPR024W	YME1	0.00348799	30
YBR111C	YSA1	0.00638337	5
YMR158W		0.00309158	0
YGL110C		0.00377373	0
YNL089C		0.00468258	0
YLR091W		0.00477084	0
YMR126C		0.0053048	0
YNL078W		0.00544405	0
YPR153W		0.00585249	0
YMR003W		0.0069157	0
YJL200C		0.00693443	0
YIL152W		0.00758124	0
YDL173W		0.00758289	0
YBR090C-A		0.00762611	0
YER019W		0.00770338	0
YGR224W		0.00770622	0
YGR106C		0.00771585	0
YGR236C		0.00772447	0
YNL099C		0.00780285	0
YLR428C		0.00787953	0
YDR470C		0.00789477	0
YGR110W		0.00790398	0
YBR030W		0.00792115	0
YCR024C		0.00796945	0
YPL066W		0.00799215	0
YGL080W		0.00799844	0
YDR116C		0.00803288	0
YJR126C		0.00813768	0
YPL109C		0.00817139	0
YMR135W-A		0.00817866	0
YIL001W		0.00570046	2
YDR250C		0.00592617	2
YMR312W		0.0080814	2
YPL041C		0.00450809	4
YHR045W		0.00618603	4
YDL119C		0.00739444	4
YBR044C		0.00770413	4
YGL084C		0.00790361	4
YPR031W		0.00791188	4
YGR223C		0.00793302	4
YNL242W		0.00810725	4
YPL183W-A		0.00687376	5
YDR014W		0.00720742	5
YBR028C		0.00770021	5
YNL136W		0.0077665	5
YDL118W		0.00574778	6
YKR020W		0.0080493	6
YDL176W		0.00811838	8
YDR260C		0.00816069	9
YPR123C		0.00801199	10
YNL201C		0.00675249	12
YNL094W		0.00788099	13
YGL045W		0.0077671	14
YNL171C		0.00730608	15
YPR070W		0.00766255	15
YML102C-A		0.00807973	15
YIL132C		0.00492297	18
YNL107W		0.00512606	18
YJR018W		0.00663897	18
YLR358C		0.00668037	18
YEL059W		0.00636833	22
YBL100C		0.00337062	26
YLR320W		0.0029379	29
YBR231C		0.00788057	29
YBR100W		0.00342976	30
YBR099C		0.00454663	30
YFR012W		0.00749149	30
YDL152W		0.00666955	NA
YDR053W		0.00799717	NA

## Sheet: 6. genes class ii
ORF	NAME	GI50	2004 score
YMR120C	ADE17	0.00441277	0
YGL065C	ALG2	0.007671	NA
YML086C	ALO1	0.00809509	0
YKL114C	APN1	0.00753659	13
YDR376W	ARH1	0.00715813	NA
YGL148W	ARO2	0.00475651	2
YOL078W	AVO1	0.0064509	NA
YHR101C	BIG1	0.00704502	NA
YER016W	BIM1	0.00729046	10
YGR246C	BRF1	0.00665781	NA
YGR140W	CBF2	0.0073457	NA
YOR257W	CDC31	0.00731604	NA
YLR274W	CDC46	0.00786974	NA
YLR117C	CLF1	0.00720981	NA
YPR105C	COG4	0.00768927	NA
YNL232W	CSL4	0.00709203	NA
YCR054C	CTR86	0.00797253	NA
YPL194W	DDC1	0.00654442	18
YFR027W	ECO1	0.00735956	NA
YBR247C	ENP1	0.00779155	NA
YMR049C	ERB1	0.00807469	NA
YMR220W	ERG8	0.0074558	NA
YIL019W	FAF1	0.00789851	NA
YOR381W	FRE3	0.00747523	0
YDR373W	FRQ1	0.00789394	NA
YLR291C	GCD7	0.00815965	NA
YPL075W	GCR1	0.00668621	NA
YDL013W	HEX3	0.00736678	8
YER052C	HOM3	0.00677993	0
YOL133W	HRT1	0.00645648	NA
YPR133C	IWS1	0.00730418	NA
YCL059C	KRR1	0.00722943	NA
YJR022W	LSM8	0.00814604	NA
YER142C	MAG1	0.00476938	30
YPL270W	MDL2	0.0078548	4
YNL103W	MET4	0.00609923	NA
YHR005C-A	MRS11	0.00766251	NA
YLR116W	MSL5	0.00734475	NA
YKL186C	MTR2	0.00721115	NA
YNL240C	NAR1	0.00616627	NA
YLR457C	NBP1	0.00641366	NA
YMR309C	NIP1	0.00676843	NA
YLR002C	NOC3	0.00723963	NA
YPR144C	NOC4	0.00692713	NA
YPL043W	NOP4	0.00648711	NA
YDR432W	NPL3	0.00741756	18
YOR209C	NPT1	0.00757953	8
YGL055W	OLE1	0.00732982	NA
YBR196C	PGI1	0.00751249	NA
YNL267W	PIK1	0.00659133	NA
YNR052C	POP2	0.00795206	8
YBR257W	POP4	0.00713748	NA
YDL055C	PSA1	0.00731621	NA
YMR308C	PSE1	0.00676694	NA
YKL019W	RAM2	0.00665909	NA
YNL216W	RAP1	0.00630788	NA
YFR051C	RET2	0.00749401	NA
YHR197W	RIX1	0.00720922	NA
YGL044C	RNA15	0.00765701	NA
YNL113W	RPC19	0.00751692	NA
YKR025W	RPC37	0.00755759	NA
YGL135W	RPL1B	0.00558321	0
YDL075W	RPL31A	0.0065799	6
YNL162W	RPL42A	0.00796614	NA
YMR229C	RRP5	0.00732595	NA
YPL193W	RSA1	0.00722281	0
YLR033W	RSC58	0.00662799	NA
YGL175C	SAE2	0.00444199	18
YER043C	SAH1	0.00813427	NA
YGR245C	SDA1	0.0078897	NA
YMR059W	SEN15	0.00815721	NA
YDL047W	SIT4	0.00770946	0
YIL147C	SLN1	0.00767367	NA
YFL008W	SMC1	0.00802336	NA
YJL074C	SMC3	0.00815903	NA
YCL054W	SPB1	0.00756524	NA
YFL002C	SPB4	0.00755598	NA
YMR117C	SPC24	0.00656628	NA
YNL025C	SSN8	0.00794983	15
YGL022W	STT3	0.00689312	NA
YLR182W	SWI6	0.00767588	12
YDR145W	TAF12	0.00736287	NA
YML098W	TAF13	0.00740236	NA
YMR236W	TAF9	0.00812169	NA
YIL078W	THS1	0.00771791	NA
YDL217C	TIM22	0.00742087	NA
YKR010C	TOF2	0.00680901	0
YOL006C	TOP1	0.00714492	6
YDR092W	UBC13	0.00487032	30
YKL014C	URB1	0.00791062	NA
YHR196W	UTP9	0.00686725	NA
YNL247W	YNL247W	0.00793575	NA
YLR277C	YSH1	0.00779026	NA
YLL037W		0.00694878	NA
YLR140W		0.0069665	NA
YLR076C		0.0071433	NA
YJL018W		0.00743352	NA
YJL015C		0.00751819	NA
YLR458W		0.00757809	NA
YBR098W		0.00316349	30
YPL170W		0.00451059	22
YGL081W		0.00490325	0
YLL020C		0.0052484	0
YDL074C		0.00542936	15
YLR135W		0.00580539	18
YLL053C		0.00596993	0
YHL044W		0.00683724	0
YPL205C		0.00712187	13
YJL103C		0.00751343	7
YGL046W		0.00764613	14

## Sheet: 7. genes class iii
ORF	NAME	GI50	2004 score
YKL192C	ACP1	0.00779261	NA
YBR110W	ALG1	0.00707373	NA
YHR013C	ARD1	0.00604161	22
YDR127W	ARO1	0.00363999	0
YJL081C	ARP4	0.00434617	NA
YBL099W	ATP1	0.00634172	15
YJL180C	ATP12	0.00418552	23
YPL271W	ATP15	0.00553616	0
YBR200W	BEM1	0.00720357	17
YJR076C	CDC11	0.00680844	NA
YFR028C	CDC14	0.00623748	NA
YGL116W	CDC20	0.0058699	NA
YBR160W	CDC28	0.00494663	NA
YOL139C	CDC33	0.00704696	NA
YDR054C	CDC34	0.00715773	NA
YDR364C	CDC40	0.00351275	20
YBR202W	CDC47	0.00219369	NA
YJR057W	CDC8	0.0052767	NA
YPL256C	CLN2	0.00543816	7
YLL050C	COF1	0.00645601	NA
YKL049C	CSE4	0.00644308	NA
YEL027W	CUP5	0.00383434	10
YLR323C	CWC24	0.00625719	NA
YNL112W	DBP2	0.00623299	NA
YNR038W	DBP6	0.00420348	NA
YLR276C	DBP9	0.00691777	NA
YPL194W	DDC1	0.00630793	18
YEL030W	ECM10	0.00400976	30
YJR106W	ECM27	0.00815803	0
YFL024C	EPL1	0.00612227	NA
YJL167W	ERG20	0.00690472	NA
YLR056W	ERG3	0.00370697	11
YHR154W	ESC4	0.00553664	18
YLR233C	EST1	0.00410522	12
YKL060C	FBA1	0.00347851	NA
YOR168W	GLN4	0.00645985	NA
YEL046C	GLY1	0.00611838	0
YNL038W	GPI15	0.00574853	NA
YGL040C	HEM2	0.00593033	NA
YOL012C	HTA3	0.00663003	19
YBL076C	ILS1	0.00750911	NA
YER086W	ILV1	0.00600066	7
YPL242C	IQG1	0.00641816	NA
YLL002W	KIM2	0.00270708	29
YJL174W	KRE9	0.00476376	NA
YDR037W	KRS1	0.00337404	NA
YDR499W	LCD1	0.00620897	NA
YER112W	LSM4	0.00670706	NA
YLR163C	MAS1	0.00772313	NA
YDL003W	MCD1	0.00206996	NA
YIL150C	MCM10	0.00608238	NA
YOL076W	MDM20	0.00344137	23
YGR264C	MES1	0.00814246	NA
YIR033W	MGA2	0.00481963	0
YOR232W	MGE1	0.00347407	NA
YOL026C	MIM1	0.00521619	NA
YIL051C	MMF1	0.00234283	NA
YER068W	MOT2	0.00444643	19
YDR386W	MUS81	0.00449463	30
YGR147C	NAT2	0.00616723	NA
YJR072C	NPA3	0.0063739	NA
YMR047C	NUP116	0.0071115	NA
YLL004W	ORC3	0.00517669	NA
YGR038W	ORM1	0.00651192	0
YIR006C	PAN1	0.0060253	NA
YEL058W	PCM1	0.00339017	NA
YOR360C	PDE2	0.00699383	9
YJR013W	PMH1	0.00459467	NA
YOR145C	PNO1	0.00435896	NA
YGR030C	POP6	0.00511506	NA
YDR075W	PPH3	0.00629095	19
YER012W	PRE1	0.00643403	NA
YPR103W	PRE2	0.00784493	NA
YMR314W	PRE5	0.00510051	NA
YIR008C	PRI1	0.00747788	NA
YNR011C	PRP2	0.00480641	NA
YER013W	PRP22	0.00347299	NA
YMR268C	PRP24	0.00468742	NA
YML046W	PRP39	0.00534652	NA
YPR178W	PRP4	0.00460571	NA
YGL120C	PRP43	0.00271789	NA
YOL146W	PSF3	0.00362958	NA
YFR029W	PTR3	0.00276725	NA
YKL113C	RAD27	0.00328083	30
YML032C	RAD52	0.00224894	20
YDR076W	RAD55	0.00357612	30
YDL059C	RAD59	0.00508373	30
YOL010W	RCL1	0.00639929	NA
YOR346W	REV1	0.00606896	22
YBR087W	RFC5	0.00584056	NA
YGR180C	RNR4	0.00757659	9
YMR239C	RNT1	0.00294982	NA
YGL171W	ROK1	0.00705548	NA
YOL005C	RPB11	0.00215377	NA
YIL021W	RPB3	0.00416308	NA
YJL140W	RPB4	0.00535808	20
YDR045C	RPC11	0.00587946	NA
YJL011C	RPC17	0.00773202	NA
YKL144C	RPC25	0.00661664	NA
YBL092W	RPL32	0.00605588	NA
YER021W	RPN3	0.00430282	NA
YIR015W	RPR2	0.00665176	NA
YOR117W	RPT5	0.00730913	NA
YML043C	RRN11	0.00485924	NA
YBL014C	RRN6	0.00548758	NA
YCR035C	RRP43	0.00428575	NA
YLR357W	RSC2	0.00757986	18
YDR303C	RSC3	0.00438586	NA
YDR190C	RVB1	0.0026519	NA
y	SAM35	0.0078099	NA
YKL193C	SDS22	0.00269116	NA
YNL287W	SEC21	0.00450515	NA
YLR268W	SEC22	0.0080276	0
YLR430W	SEN1	0.00507307	NA
YLR321C	SFH1	0.00771868	NA
YLR336C	SGD1	0.00432332	NA
YMR190C	SGS1	0.00233287	25
YKL108W	SLD2	0.00765896	NA
YDR510W	SMT3	0.00578105	NA
YLR025W	SNF7	0.0078642	29
YPL124W	SPC29	0.0058956	NA
YIR012W	SQT1	0.00451261	NA
YDR308C	SRB7	0.00615179	NA
YDR293C	SSD1	0.00806831	6
YLR005W	SSL1	0.00445976	NA
YIL126W	STH1	0.00458572	NA
YCL008C	STP22	0.00503196	22
YGL169W	SUA5	0.00498629	NA
YJL176C	SWI3	0.00785641	0
YPL128C	TBF1	0.00520073	NA
YGR099W	TEL2	0.00450523	NA
YKR062W	TFA2	0.00204051	NA
YDR311W	TFB1	0.00477271	NA
YGR186W	TFG1	0.00623482	NA
YPL234C	TFP3	0.00584403	0
YMR146C	TIF34	0.00815254	NA
YDR429C	TIF35	0.00674661	NA
YLR234W	TOP3	0.00365421	30
YBR265W	TSC10	0.00676579	NA
YDL015C	TSC13	0.00483744	NA
YDR390C	UBA2	0.00528488	NA
YPL020C	ULP1	0.00232295	NA
YDR398W	UTP5	0.00670986	NA
YGR094W	VAS1	0.00675303	NA
YGL225W	VRG4	0.00620671	NA
YMR197C	VTI1	0.00777695	NA
YDR369C	XRS2	0.00219205	27
YBR070C	YBR070C	0.0054229	NA
YDR341C	YDR341C	0.00391646	NA
YDR367W	YDR367W	0.00486314	NA
YGL047W	YGL047W	0.00507579	NA
YHR036W	YHR036W	0.00544698	NA
YKL095W	YJU2	0.00755179	NA
YML023C	YML023C	0.00462411	NA
YMR104C	YPK2	0.00775409	0
YDR002W	YRB1	0.00453336	NA
YIL063C	YRB2	0.00491346	NA
YGR211W	ZPR1	0.00530824	NA
YOR218C		0.00191792	NA
YGL069C		0.00242398	NA
YOL134C		0.00334444	NA
YDR526C		0.00512051	NA
YBR124W		0.00527061	NA
YLR339C		0.00580894	NA
YGL074C		0.00590523	NA
YLR235C		0.0022195	30
YNL086W		0.00234648	0
YOR331C		0.00295707	0
YPR133W-A		0.00306103	23
YBR094W		0.00312061	21
YJL204C		0.00347258	15
YKL054C		0.0038585	18
YHR100C		0.00414655	30
YHR151C		0.0049094	0
YOR080W		0.00514144	17
YBR255W		0.00519184	18
YLR087C		0.00526035	10
YMR073C		0.00599609	4
YOR295W		0.00646202	10
YMR031W-A		0.00669925	24
YLR376C		0.00681478	18
YNL080C		0.00691179	4
YKL098W		0.00718171	5
YDR532C		0.00720181	15
YER083C		0.00751788	10
YBR168W		0.00758983	0

## Sheet: 8. GO class i
GO ID	Description	P-value	Adjusted P-value	x/X (%)*	n/N (%) **	Strains
6974	response to DNA damage stimulus	4.2508e-14	4.8161e-11	36/169 21.3%	311/6208 5.0%	YGL087C YKR094C YLR320W YCR066W YMR032W YBR100W YIL139C YHR191C YBR090C-A YDR004W YNL107W YPR135W YNL201C YJR043C YML102W YDL101C YDR217C YIL132C YNL136W YIL153W YJL115W YKL213C YDL116W YNL250W YKR095W YLR032W YPR164W YGL163C YER095W YOR368W YJL092W YJR035W YJL047C YBL023C YPR018W YGL019W
6281	DNA repair	2.4831e-12	1.4067e-09	31/169 18.3%	265/6208 4.2%	YGL087C YKR094C YLR320W YCR066W YBR100W YIL139C YHR191C YBR090C-A YDR004W YNL107W YPR135W YJR043C YML102W YDL101C YDR217C YIL132C YNL136W YIL153W YJL115W YKL213C YKR095W YNL250W YLR032W YPR164W YGL163C YER095W YOR368W YJL092W YJR035W YBL023C YPR018W
33554	cellular response to stress	2.7055e-11	1.0218e-08	41/169 24.2%	488/6208 7.8%	YGL087C YBR093C YKR094C YLR320W YCR066W YDR168W YMR032W YBR100W YIL139C YHR191C YBR090C-A YDR004W YNL107W YPR135W YNL201C YJR043C YML102W YDL101C YDR217C YLR006C YNL242W YIL132C YNL136W YIL153W YJL115W YKL213C YDL116W YNL250W YKR095W YLR032W YPR164W YGL163C YER095W YOR368W YJL092W YJR035W YJL047C YBL023C YPR018W YNL099C YGL019W
6950	response to stress	2.0193e-09	5.7196e-07	47/169 27.8%	704/6208 11.3%	YBR093C YGL087C YKR094C YLR320W YCR066W YDR168W YMR032W YBR100W YGL018C YIL139C YHR191C YBR090C-A YDR004W YNL107W YPR135W YNL201C YJR043C YNL032W YJR104C YML102W YDL101C YDR217C YLR006C YNL242W YIL132C YNL136W YER019W YIL153W YJL115W YKL213C YDL116W YNL250W YKR095W YLR032W YPR164W YGL163C YER095W YJL092W YOR368W YBR044C YJR035W YJL047C YBL023C YPR018W YDR143C YNL099C YGL019W
51716	cellular response to stimulus	3.1009e-09	7.0267e-07	42/169 24.8%	592/6208 9.5%	YBR093C YGL087C YKR094C YLR320W YCR066W YDR168W YMR032W YBR100W YIL139C YHR191C YBR090C-A YDR004W YNL107W YPR135W YNL201C YJR043C YML102W YDL101C YDR217C YLR006C YNL242W YIL132C YLR452C YNL136W YIL153W YJL115W YKL213C YDL116W YNL250W YKR095W YLR032W YPR164W YGL163C YER095W YOR368W YJL092W YJR035W YJL047C YBL023C YPR018W YNL099C YGL019W
6259	DNA metabolic process	1.4732e-08	2.7819e-06	35/169 20.7%	460/6208 7.4%	YGL087C YKR094C YLR320W YCR066W YBR100W YIL139C YHR191C YBR090C-A YDR004W YNL107W YPR135W YJR043C YML102W YDL101C YDR217C YDR207C YIL132C YNL136W YIL153W YJL115W YKL213C YNL250W YKR095W YLR032W YPR164W YPL008W YGL163C YPR120C YER095W YOR368W YJL092W YJR035W YJL047C YBL023C YPR018W
725	recombinational repair	8.3451e-07	0.00012435	10/169 5.9%	51/6208 0.8%	YPR135W YLR320W YJR043C YNL250W YIL132C YBL023C YPR164W YDR004W YGL163C YER095W
50896	response to stimulus	8.7799e-07	0.00012435	51/169 30.1%	965/6208 15.5%	YBR093C YLR320W YCR066W YMR032W YGL018C YDR004W YNL107W YNL201C YDL101C YML102W YNL242W YIL153W YER019W YJL115W YKL213C YDL116W YKR095W YNL250W YLR032W YPR164W YNL229C YER095W YOR368W YJR035W YJL047C YGL019W YNL099C YGL087C YKR094C YDR168W YBR100W YHR191C YIL139C YBR090C-A YPR135W YJR043C YGR224W YNL032W YJR104C YDR217C YLR006C YIL132C YLR452C YNL136W YBR068C YGL163C YJL092W YBR044C YBL023C YPR01…
6260	DNA replication	1.3576e-06	0.0001709	16/169 9.4%	143/6208 2.3%	YLR320W YCR066W YIL139C YHR191C YBR090C-A YPR164W YPR120C YPR135W YOR368W YJL092W YJR043C YDL101C YJL047C YDR217C YBL023C YJL115W
6302	double-strand break repair	3.3759e-06	0.00038249	12/169 7.1%	87/6208 1.4%	YPR135W YJL092W YOR368W YLR320W YJR043C YKL213C YNL250W YLR032W YBL023C YDR004W YGL163C YER095W
6996	organelle organization	5.9783e-06	0.00061577	58/169 34.3%	1235/6208 19.8%	YLR320W YKR020W YJL191W YMR032W YHR004C YIL076W YDR004W YMR203W YNL107W YDR014W YMR200W YML102W YNL001W YPR024W YGL200C YNL242W YIL153W YJL115W YPR031W YBR231C YNL315C YDL116W YKR095W YDR116C YNL250W YPR141C YPL008W YNL094W YER095W YDR260C YOR123C YDL155W YLR078C YDR470C YML104C YDR168W YBR109C YHR191C YIL139C YBR090C-A YOR326W YPR135W YGL244W YNL032W YDR207C YGR188C YNL136W YCR024C YOL009C YPL18…
279	M phase	3.778e-05	0.0035671	23/169 13.6%	338/6208 5.4%	YLR320W YGL045W YMR032W YNL250W YBR100W YER132C YPR141C YIL139C YHR191C YDR004W YPL008W YPR120C YER095W YPR135W YOR368W YDR260C YDR014W YDL155W YNL001W YDR207C YIL132C YGR188C YIL153W
16043	cellular component organization	4.2388e-05	0.0036943	73/169 43.1%	1795/6208 28.9%	YLR320W YGR223C YKR020W YJL191W YMR032W YHR004C YIL076W YDR004W YMR203W YNL107W YDR014W YMR200W YDR208W YML102W YNL001W YPR024W YGL200C YNL242W YIL153W YJL115W YOR194C YGL084C YPR031W YBR231C YNL315C YDL116W YNL250W YDR116C YKR095W YLR032W YPR141C YCR094W YPL008W YER095W YNL094W YDR260C YOR123C YDL155W YLR078C YJL124C YDR470C YML104C YGL087C YGR282C YDR168W YGL045W YBR109C YIL139C YHR191C YBR090C…
90304	nucleic acid metabolic process	6.3412e-05	0.0051319	62/169 36.6%	1458/6208 23.4%	YLR320W YNL096C YCR066W YMR312W YJL191W YDR253C YDR004W YNL107W YDL101C YML102W YNL001W YPR070W YIL153W YJL115W YOR194C YPR031W YBR231C YKL213C YKR095W YDR116C YNL250W YLR032W YPR164W YPL008W YBL004W YER095W YOR368W YJR035W YOR123C YJL047C YML121W YJL124C YGL087C YKR094C YIR023W YLR105C YFR005C YGL071W YBR100W YHR191C YIL139C YBR090C-A YBL018C YBR189W YPR135W YGL244W YJR043C YDR217C YDR207C YIL13…
7049	cell cycle	7.4447e-05	0.0055034	33/169 19.5%	608/6208 9.7%	YLR320W YDR168W YGL045W YBR109C YMR032W YBR100W YIL139C YHR191C YOR326W YDR004W YPR135W YDR014W YMR200W YNL001W YDR217C YDR207C YIL132C YGR188C YIL153W YEL002C YNL250W YER132C YPR141C YPL008W YGL163C YPR120C YER095W YOR368W YJL092W YDR260C YDL155W YBL023C YNL110C
31297	replication fork processing	7.7719e-05	0.0055034	3/169 1.7%	4/6208 0.0%	YLR320W YJL047C YPR164W
724	double-strand break repair via homologous recombination	0.00011813	0.0073562	7/169 4.1%	42/6208 0.6%	YPR135W YJR043C YNL250W YBL023C YDR004W YGL163C YER095W
6301	postreplication repair	0.00012021	0.0073562	5/169 2.9%	19/6208 0.3%	YGL087C YJR043C YCR066W YLR032W YIL139C
22402	cell cycle process	0.00012336	0.0073562	29/169 17.1%	517/6208 8.3%	YLR320W YDR168W YGL045W YBR109C YMR032W YBR100W YHR191C YIL139C YOR326W YDR004W YPR135W YDR014W YMR200W YNL001W YDR207C YIL132C YGR188C YIL153W YNL250W YER132C YPR141C YPL008W YPR120C YER095W YOR368W YDR260C YDL155W YBL023C YNL110C
45005	maintenance of fidelity involved in DNA-dependent DNA replication	0.00015063	0.0085334	4/169 2.3%	11/6208 0.1%	YLR320W YDL101C YJL047C YPR164W
51321	meiotic cell cycle	0.00018748	0.0093794	15/169 8.8%	190/6208 3.0%	YLR320W YGL045W YBR100W YNL250W YER132C YPR141C YDR004W YGL163C YER095W YOR368W YJL092W YDR260C YNL001W YDR207C YIL132C
6335	DNA replication-dependent nucleosome assembly	0.0001904	0.0093794	3/169 1.7%	5/6208 0.0%	YML102W YPR018W YJL115W
34723	DNA replication-dependent nucleosome organization	0.0001904	0.0093794	3/169 1.7%	5/6208 0.0%	YML102W YPR018W YJL115W
22403	cell cycle phase	0.00030153	0.014234	24/169 14.2%	413/6208 6.6%	YLR320W YGL045W YMR032W YNL250W YBR100W YER132C YPR141C YIL139C YHR191C YDR004W YPL008W YPR120C YER095W YPR135W YOR368W YDR260C YDR014W YDL155W YNL001W YDR207C YIL132C YGR188C YBL023C YIL153W
43687	post-translational protein modification	0.00038777	0.017574	25/169 14.7%	446/6208 7.1%	YGL087C YKR094C YMR312W YCR066W YJL141C YGL244W YNL032W YDL101C YBR030W YDR207C YGR188C YNL136W YJL115W YBR058C YAR018C YPR031W YLR032W YNL229C YNL183C YDR260C YOR123C YAL039C YGL019W YDR143C YBR028C
9987	cellular process	0.00044146	0.019237	152/169 89.9%	4982/6208 80.2%	YGR223C YLR320W YNL096C YKR020W YMR312W YCR066W YJL191W YOL038W YBR069C YGL018C YDR004W YMR200W YDL101C YML102W YPR024W YBR030W YGL200C YPR070W YIL153W YER019W YJL115W YGL084C YML022W YPR031W YEL002C YBR231C YDL116W YJL200C YKR095W YPR164W YPL008W YNL094W YNL183C YOR368W YJR035W YDL155W YNL078W YLR078C YJL047C YGL019W YJL124C YGL087C YDR168W YIR023W YGL045W YBR109C YJL141C YBR100W YIL139C YHR191C…
6139	nucleobase, nucleoside, nucleotide and nucleic acid metabolic process	0.00048578	0.020385	66/169 39.0%	1692/6208 27.2%	YLR320W YNL096C YCR066W YMR312W YJL191W YDR253C YDR004W YNL107W YDL101C YML102W YNL001W YPR070W YIL153W YJL115W YOR194C YML022W YPR031W YBR231C YKL213C YKR095W YDR116C YNL250W YLR032W YPR164W YPL008W YBL004W YER095W YOR368W YOR123C YJR035W YPR036W YML121W YJL047C YJL124C YGL087C YKR094C YIR023W YLR105C YFR005C YGL071W YBR100W YIL139C YHR191C YBR090C-A YBL018C YBR189W YPR135W YGL244W YJR043C YDR29…
51726	regulation of cell cycle	0.0006228	0.024436	14/169 8.2%	190/6208 3.0%	YDR168W YBR100W YPR141C YPR120C YOR368W YPR135W YDR260C YNL078W YDL155W YDL101C YJL047C YDR217C YDR207C YGR188C
51276	chromosome organization	0.00062546	0.024436	23/169 13.6%	408/6208 6.5%	YLR320W YPR031W YBR231C YNL250W YKR095W YPR141C YHR191C YBR090C-A YDR004W YPL008W YGL163C YNL107W YER095W YPR135W YDR014W YOR123C YGL244W YML102W YDR207C YGR188C YPR018W YNL136W YJL115W
51052	regulation of DNA metabolic process	0.00076116	0.027996	8/169 4.7%	73/6208 1.1%	YJL092W YOR368W YDL101C YDR217C YBR100W YPR018W YPL008W YPR120C
6261	DNA-dependent DNA replication	0.00076601	0.027996	9/169 5.3%	91/6208 1.4%	YPR135W YLR320W YJR043C YCR066W YDL101C YJL047C YIL139C YBL023C YPR164W
65007	biological regulation	0.00087354	0.030929	68/169 40.2%	1793/6208 28.8%	YBR093C YKR020W YMR312W YJL191W YDR253C YHR004C YDR004W YNL107W YDL101C YML102W YNL001W YHR025W YGL200C YPR070W YJL115W YOR194C YPR031W YBR231C YKR095W YIL142W YNL250W YLR032W YPR141C YPR164W YPL008W YER095W YNL229C YOR204W YNL183C YOR368W YDR260C YOR123C YDL155W YNL078W YPR036W YML121W YJL047C YGL019W YGL087C YDR168W YIR023W YBR109C YGL071W YJL141C YBR100W YBR090C-A YOR326W YBR189W YPR135W YGL24…
6807	nitrogen compound metabolic process	0.0010222	0.035095	73/169 43.1%	1972/6208 31.7%	YLR320W YNL096C YCR066W YMR312W YJL191W YDR253C YDR004W YNL107W YDL101C YML102W YNL001W YHR025W YPR070W YIL153W YJL115W YOR194C YML022W YPR031W YBR231C YKL213C YJL200C YNL250W YKR095W YDR116C YLR032W YPR164W YBL004W YPL008W YER095W YNL229C YOR368W YOR123C YJR035W YPR036W YML121W YJL047C YJL124C YGL087C YKR094C YIR023W YLR105C YFR005C YGL071W YBR100W YIL139C YHR191C YBR090C-A YBL018C YBR189W YPR13…
34641	cellular nitrogen compound metabolic process	0.0013586	0.042969	71/169 42.0%	1922/6208 30.9%	YLR320W YNL096C YCR066W YMR312W YJL191W YDR253C YDR004W YNL107W YDL101C YML102W YNL001W YHR025W YPR070W YIL153W YJL115W YOR194C YML022W YPR031W YBR231C YKL213C YKR095W YDR116C YNL250W YLR032W YPR164W YBL004W YPL008W YER095W YOR368W YOR123C YJR035W YPR036W YML121W YJL047C YJL124C YGL087C YKR094C YIR023W YLR105C YFR005C YGL071W YBR100W YIL139C YHR191C YBR090C-A YBL018C YBR189W YPR135W YGL244W YJR04…
7126	meiosis	0.0013653	0.042969	13/169 7.6%	183/6208 2.9%	YLR320W YGL045W YBR100W YNL250W YPR141C YER132C YDR004W YER095W YOR368W YDR260C YNL001W YDR207C YIL132C
51327	M phase of meiotic cell cycle	0.0013653	0.042969	13/169 7.6%	183/6208 2.9%	YLR320W YGL045W YBR100W YNL250W YPR141C YER132C YDR004W YER095W YOR368W YDR260C YNL001W YDR207C YIL132C
30491	heteroduplex formation	0.0014754	0.045178	3/169 1.7%	9/6208 0.1%	YDR004W YGL163C YER095W
48519	negative regulation of biological process	0.0016025	0.047779	21/169 12.4%	384/6208 6.1%	YBR058C YDR028C YBR231C YPR141C YPR104C YPR164W YPL008W YNL107W YNL229C YJL092W YDL101C YML102W YML121W YJL047C YDR217C YDR207C YGR188C YLR452C YPR018W YDR289C YJL115W
* number of toxicity-modulating genes with GO term / number of toxicity-modulating genes x 100
** number of genes with GO term / number of genes x 100

## Sheet: 9. GO class ii
GO ID	Description	P-value	Adjusted P-value	x/X (%)*	n/N (%) **	Strains
90304	nucleic acid metabolic process	3.602e-11	3.249e-08	55/103 53.3%	1458/6208 23.4%	YLR116W YML098W YPR133C YLR117C YLR033W YFL002C YNL103W YDR432W YNL113W YLR182W YNL232W YGL044C YDL013W YIL019W YPL075W YNL025C YPR144C YFR027W YDR092W YNL216W YLR135W YBR257W YHR197W YJL074C YKL114C YFL008W YGR246C YDL047W YCL054W YCL059C YNR052C YMR059W YOL006C YLR277C YMR236W YJL103C YIL078W YMR049C YLR002C YGL175C YMR229C YHR196W YDR145W YJR022W YLR274W YKL014C YPL043W YPL194W YER142C YKR025W…
6139	nucleobase, nucleoside, nucleotide and nucleic acid metabolic process	1.0162e-10	4.5831e-08	59/103 57.2%	1692/6208 27.2%	YLR116W YML098W YMR120C YPR133C YLR117C YLR033W YFL002C YNL103W YDR432W YNL113W YLR182W YNL232W YGL044C YDL013W YIL019W YPL075W YOR209C YNL025C YPR144C YFR027W YDR092W YNL216W YLR135W YBR257W YHR197W YKL114C YJL074C YFL008W YGR246C YDL047W YCL054W YCL059C YNR052C YMR059W YOL006C YLR277C YMR236W YBR196C YJL103C YIL078W YMR049C YLR002C YMR229C YGL175C YHR196W YDR145W YLR274W YJR022W YKL014C YPL043W…
34641	cellular nitrogen compound metabolic process	1.7861e-10	5.3703e-08	63/103 61.1%	1922/6208 30.9%	YLR116W YML098W YMR120C YPR133C YLR117C YER052C YLR033W YFL002C YNL103W YDR432W YNL113W YLR182W YNL232W YGL044C YDL013W YIL019W YPL075W YOR209C YNL025C YPR144C YFR027W YDR092W YNL216W YLR135W YBR257W YHR197W YKL114C YJL074C YFL008W YGR246C YCL054W YDL047W YCL059C YNR052C YMR059W YOL006C YMR236W YLR277C YBR196C YJL103C YIL078W YER043C YMR049C YLR002C YGL148W YMR229C YGL175C YHR196W YDR145W YLR274W…
16070	RNA metabolic process	3.562e-10	8.0324e-08	39/103 37.8%	837/6208 13.4%	YIL078W YLR116W YML098W YPR133C YLR117C YLR033W YFL002C YLR002C YDR432W YMR049C YLR182W YNL113W YNL232W YMR229C YHR196W YDR145W YGL044C YJR022W YKL014C YIL019W YPL043W YNL025C YPR144C YKR025W YNL247W YBR257W YBR247C YHR197W YGR246C YCL054W YDL047W YCL059C YNR052C YGL135W YMR059W YOL006C YDL074C YMR236W YLR277C
6807	nitrogen compound metabolic process	5.8536e-10	1.056e-07	63/103 61.1%	1972/6208 31.7%	YLR116W YML098W YMR120C YPR133C YLR117C YER052C YLR033W YFL002C YNL103W YDR432W YNL113W YLR182W YNL232W YGL044C YDL013W YIL019W YPL075W YOR209C YNL025C YPR144C YFR027W YDR092W YNL216W YLR135W YBR257W YHR197W YKL114C YJL074C YFL008W YGR246C YCL054W YDL047W YCL059C YNR052C YMR059W YOL006C YMR236W YLR277C YBR196C YJL103C YIL078W YER043C YMR049C YLR002C YGL148W YMR229C YGL175C YHR196W YDR145W YLR274W…
44085	cellular component biogenesis	1.5143e-07	2.2207e-05	36/103 34.9%	903/6208 14.5%	YML098W YLR117C YFL002C YOR257W YMR049C YLR002C YDR432W YGR140W YNL232W YMR229C YHR196W YKL186C YDR145W YLR274W YJR022W YKL014C YIL019W YPL043W YHR101C YPR144C YGR245C YDR092W YBR257W YJL018W YBR247C YHR197W YJL074C YGR246C YCL054W YCL059C YLR457C YER016W YDL055C YDL075W YPL193W YMR236W
22403	cell cycle phase	1.7233e-07	2.2207e-05	23/103 22.3%	413/6208 6.6%	YGL046W YKR010C YLR033W YOR257W YLR182W YJL018W YGR140W YGL175C YJL074C YMR117C YLR274W YFL008W YOL133W YDL047W YLR457C YER016W YOL006C YNL025C YPL194W YDL074C YBR098W YFR027W YGR245C
6396	RNA processing	3.0981e-07	3.4931e-05	26/103 25.2%	532/6208 8.5%	YLR116W YLR117C YFL002C YMR049C YLR002C YDR432W YLR182W YNL232W YMR229C YHR196W YJR022W YGL044C YIL019W YKL014C YPL043W YPR144C YBR257W YBR247C YHR197W YDL047W YCL054W YCL059C YGL135W YNR052C YMR059W YLR277C
42254	ribosome biogenesis	5.2555e-07	5.2672e-05	21/103 20.3%	372/6208 5.9%	YFL002C YDR432W YLR002C YMR049C YBR257W YNL232W YBR247C YMR229C YHR197W YHR196W YKL186C YJR022W YCL054W YKL014C YCL059C YIL019W YPL043W YDL075W YPR144C YPL193W YGR245C
34660	ncRNA metabolic process	6.1562e-07	5.2818e-05	22/103 21.3%	409/6208 6.5%	YIL078W YFL002C YNL247W YDR432W YLR002C YMR049C YBR257W YNL232W YBR247C YMR229C YHR197W YHR196W YJR022W YCL054W YDL047W YKL014C YCL059C YIL019W YPL043W YMR059W YPR144C YLR277C
6364	rRNA processing	6.4412e-07	5.2818e-05	17/103 16.5%	252/6208 4.0%	YFL002C YDR432W YLR002C YMR049C YBR257W YNL232W YBR247C YHR197W YMR229C YHR196W YJR022W YCL054W YKL014C YCL059C YIL019W YPL043W YPR144C
34470	ncRNA processing	8.4903e-07	6.3819e-05	20/103 19.4%	350/6208 5.6%	YFL002C YDR432W YLR002C YMR049C YBR257W YNL232W YBR247C YMR229C YHR197W YHR196W YJR022W YCL054W YDL047W YKL014C YCL059C YIL019W YPL043W YMR059W YPR144C YLR277C
22613	ribonucleoprotein complex biogenesis	1.0933e-06	7.1763e-05	22/103 21.3%	423/6208 6.8%	YLR117C YFL002C YDR432W YLR002C YMR049C YBR257W YNL232W YBR247C YMR229C YHR197W YHR196W YKL186C YJR022W YCL054W YKL014C YIL019W YCL059C YPL043W YDL075W YPR144C YPL193W YGR245C
16072	rRNA metabolic process	1.1138e-06	7.1763e-05	17/103 16.5%	262/6208 4.2%	YFL002C YDR432W YLR002C YMR049C YBR257W YNL232W YBR247C YHR197W YMR229C YHR196W YJR022W YCL054W YKL014C YCL059C YIL019W YPL043W YPR144C
279	M phase	2.1375e-06	0.00012853	19/103 18.4%	338/6208 5.4%	YGL046W YKR010C YOR257W YLR182W YJL018W YGR140W YGL175C YJL074C YMR117C YFL008W YDL047W YLR457C YER016W YOL006C YNL025C YPL194W YDL074C YBR098W YFR027W
10467	gene expression	3.9239e-06	0.00021308	54/103 52.4%	1921/6208 30.9%	YLR116W YML098W YNL162W YPR133C YLR117C YER052C YLR033W YFL002C YNL103W YDR432W YNL113W YLR182W YNL232W YGL044C YDL013W YLR291C YIL019W YPL075W YNL025C YPR144C YNL216W YBR257W YGL065C YHR197W YGR246C YDL047W YCL054W YCL059C YNR052C YMR059W YOL006C YDL075W YLR277C YMR236W YJL103C YIL078W YGL055W YMR049C YLR002C YMR229C YHR196W YDR145W YJR022W YLR274W YKL014C YPL043W YMR309C YGL046W YKR025W YNL247W…
7049	cell cycle	4.0159e-06	0.00021308	26/103 25.2%	608/6208 9.7%	YLR117C YLR033W YOR257W YLR002C YLR182W YGR140W YGL175C YMR117C YLR274W YPL194W YNL025C YGR245C YFR027W YGL046W YKR010C YJL018W YJL074C YOL133W YFL008W YDL047W YLR457C YER016W YDL055C YBR098W YDL074C YOL006C
278	mitotic cell cycle	6.5102e-06	0.00032623	17/103 16.5%	298/6208 4.8%	YKR010C YLR033W YOR257W YLR182W YGR140W YJL018W YJL074C YMR117C YLR274W YFL008W YOL133W YDL047W YLR457C YER016W YOL006C YGR245C YFR027W
22402	cell cycle process	8.6812e-06	0.00041213	23/103 22.3%	517/6208 8.3%	YGL046W YKR010C YLR033W YOR257W YLR182W YJL018W YGR140W YGL175C YJL074C YMR117C YLR274W YFL008W YOL133W YDL047W YLR457C YER016W YOL006C YNL025C YPL194W YDL074C YBR098W YFR027W YGR245C
9987	cellular process	1.2529e-05	0.00056506	98/103 95.1%	4982/6208 80.2%	YMR120C YNL162W YML098W YDR376W YER052C YNL103W YDR432W YLR182W YNL113W YGL022W YGL044C YOR209C YNL025C YPR144C YNL216W YBR257W YIL147C YGL065C YJL074C YKL114C YFL008W YCL059C YNR052C YLR277C YOL078W YBR196C YJL103C YIL078W YPL270W YPR105C YER043C YGL055W YMR049C YLR002C YGL148W YDR145W YJR022W YMR309C YPL194W YGR245C YGL046W YKL019W YOL133W YGL135W YDL055C YCR054C YBR098W YDL074C YPL193W YNL267W…
80090	regulation of primary metabolic process	4.0063e-05	0.0017118	34/103 33.0%	1045/6208 16.8%	YBR196C YJL103C YIL078W YML098W YPR133C YLR033W YNL103W YDR432W YLR182W YPL170W YHR196W YDR145W YLR274W YDL013W YLR291C YPL075W YMR309C YOR209C YNL025C YFR027W YDR092W YMR308C YKR010C YNL216W YIL147C YGR246C YNR052C YER016W YOL006C YDL074C YBR098W YDL055C YDL075W YMR236W
9889	regulation of biosynthetic process	4.1752e-05	0.0017118	31/103 30.0%	910/6208 14.6%	YBR196C YJL103C YIL078W YML098W YPR133C YLR033W YNL103W YDR432W YLR182W YPL170W YHR196W YDR145W YLR274W YDL013W YLR291C YPL075W YMR309C YOR209C YNL025C YFR027W YMR308C YKR010C YNL216W YIL147C YGR246C YNR052C YOL006C YDL074C YDL055C YDL075W YMR236W
60255	regulation of macromolecule metabolic process	4.3654e-05	0.001712	33/103 32.0%	1003/6208 16.1%	YBR196C YJL103C YIL078W YML098W YPR133C YLR033W YNL103W YDR432W YLR182W YHR196W YDR145W YLR274W YDL013W YLR291C YPL075W YMR309C YOR209C YNL025C YFR027W YDR092W YMR308C YKR010C YNL216W YIL147C YGR246C YNR052C YER016W YOL006C YDL074C YBR098W YDL055C YDL075W YMR236W
90305	nucleic acid phosphodiester bond hydrolysis	5.7944e-05	0.0021777	9/103 8.7%	106/6208 1.7%	YMR229C YGL044C YCL059C YDL074C YBR257W YNL232W YPR144C YBR247C YLR277C
10556	regulation of macromolecule biosynthetic process	6.8354e-05	0.0024662	30/103 29.1%	888/6208 14.3%	YBR196C YJL103C YIL078W YML098W YPR133C YLR033W YNL103W YDR432W YLR182W YHR196W YDR145W YLR274W YDL013W YLR291C YPL075W YMR309C YOR209C YNL025C YFR027W YMR308C YKR010C YNL216W YIL147C YGR246C YNR052C YOL006C YDL074C YDL055C YDL075W YMR236W
6351	transcription, DNA-dependent	8.9271e-05	0.003097	13/103 12.6%	228/6208 3.6%	YKR025W YML098W YPR133C YLR033W YNL113W YDR145W YGR246C YNR052C YNL025C YDL074C YOL006C YLR277C YMR236W
32774	RNA biosynthetic process	9.7589e-05	0.0031451	13/103 12.6%	230/6208 3.7%	YKR025W YML098W YPR133C YLR033W YNL113W YDR145W YGR246C YNR052C YNL025C YDL074C YOL006C YLR277C YMR236W
31326	regulation of cellular biosynthetic process	9.7632e-05	0.0031451	30/103 29.1%	905/6208 14.5%	YBR196C YJL103C YIL078W YML098W YPR133C YLR033W YNL103W YDR432W YLR182W YHR196W YDR145W YLR274W YDL013W YLR291C YPL075W YMR309C YOR209C YNL025C YFR027W YMR308C YKR010C YNL216W YIL147C YGR246C YNR052C YOL006C YDL074C YDL055C YDL075W YMR236W
7076	mitotic chromosome condensation	0.00011159	0.0034709	4/103 3.8%	16/6208 0.2%	YKR010C YFL008W YOL006C YFR027W
10468	regulation of gene expression	0.00013105	0.0039403	29/103 28.1%	874/6208 14.0%	YBR196C YJL103C YIL078W YML098W YPR133C YLR033W YNL103W YDR432W YLR182W YHR196W YDR145W YLR274W YDL013W YLR291C YPL075W YMR309C YOR209C YNL025C YMR308C YKR010C YNL216W YIL147C YGR246C YNR052C YDL074C YDL055C YOL006C YDL075W YMR236W
19222	regulation of metabolic process	0.00015327	0.0044596	34/103 33.0%	1115/6208 17.9%	YBR196C YJL103C YIL078W YML098W YPR133C YLR033W YNL103W YDR432W YLR182W YPL170W YHR196W YDR145W YLR274W YDL013W YLR291C YPL075W YMR309C YOR209C YNL025C YFR027W YDR092W YMR308C YKR010C YNL216W YIL147C YGR246C YNR052C YER016W YOL006C YDL074C YBR098W YDL055C YDL075W YMR236W
6259	DNA metabolic process	0.0001643	0.0045526	19/103 18.4%	460/6208 7.4%	YDR092W YNL216W YLR135W YLR117C YLR002C YGL175C YJL074C YKL114C YLR274W YDL013W YGR246C YFL008W YDL047W YOL006C YPL194W YDL074C YBR098W YER142C YFR027W
466	maturation of 5.8S rRNA from tricistronic rRNA transcript (SSU-rRNA, 5.8S rRNA, LSU-rRNA)	0.0001716	0.0045526	7/103 6.7%	72/6208 1.1%	YMR229C YCL054W YKL014C YCL059C YNL232W YPR144C YBR247C
460	maturation of 5.8S rRNA	0.0001716	0.0045526	7/103 6.7%	72/6208 1.1%	YMR229C YCL054W YKL014C YCL059C YNL232W YPR144C YBR247C
30261	chromosome condensation	0.00018289	0.0047133	4/103 3.8%	18/6208 0.2%	YKR010C YFL008W YOL006C YFR027W
44260	cellular macromolecule metabolic process	0.00022836	0.0057217	68/103 66.0%	3012/6208 48.5%	YLR116W YML098W YNL162W YPR133C YLR117C YER052C YLR033W YFL002C YNL103W YOR257W YDR432W YNL113W YLR182W YNL232W YGL022W YGL044C YDL013W YLR291C YIL019W YPL075W YNL025C YPR144C YFR027W YDR092W YNL216W YLR135W YBR257W YGL065C YIL147C YHR197W YKL114C YJL074C YGR246C YFL008W YCL054W YDL047W YCL059C YNR052C YMR059W YOL006C YDL075W YMR236W YLR277C YJL103C YIL078W YGL055W YLR002C YMR049C YMR229C YGL175C…
43170	macromolecule metabolic process	0.00027077	0.0066008	69/103 66.9%	3088/6208 49.7%	YLR116W YML098W YNL162W YPR133C YLR117C YER052C YLR033W YFL002C YNL103W YOR257W YDR432W YNL113W YLR182W YNL232W YGL022W YGL044C YDL013W YLR291C YIL019W YPL075W YNL025C YPR144C YFR027W YDR092W YNL216W YLR135W YBR257W YGL065C YIL147C YHR197W YKL114C YJL074C YGR246C YFL008W YCL054W YDL047W YCL059C YNR052C YMR059W YOL006C YDL075W YMR236W YLR277C YJL103C YIL078W YGL055W YLR002C YMR049C YMR229C YGL175C…
70897	transcriptional preinitiation complex assembly	0.00028227	0.0066725	4/103 3.8%	20/6208 0.3%	YDR145W YGR246C YML098W YMR236W
50794	regulation of cellular process	0.00029101	0.0066725	39/103 37.8%	1400/6208 22.5%	YBR196C YJL103C YIL078W YNL267W YML098W YPR133C YLR033W YNL103W YDR432W YLR182W YHR196W YDR145W YLR274W YLR291C YDL013W YPL075W YMR309C YOR209C YNL025C YPL194W YFR027W YGR245C YDR092W YMR308C YKR010C YNL216W YDR373W YIL147C YGR246C YDL047W YNR052C YER016W YOL006C YDL074C YBR098W YDL055C YDL075W YMR236W YOL078W
6350	transcription	0.0002959	0.0066725	21/103 20.3%	563/6208 9.0%	YJL103C YKR025W YML098W YNL216W YPR133C YLR033W YNL103W YNL113W YLR182W YHR196W YDR145W YLR274W YDL013W YGR246C YPL075W YNR052C YOL006C YNL025C YDL074C YMR236W YLR277C
7064	mitotic sister chromatid cohesion	0.00032604	0.0071729	5/103 4.8%	37/6208 0.5%	YJL074C YFL008W YER016W YJL018W YFR027W
44237	cellular metabolic process	0.0003609	0.0077507	80/103 77.6%	3827/6208 61.6%	YNL267W YLR116W YML098W YNL162W YMR120C YPR133C YDR376W YLR117C YER052C YLR033W YFL002C YOR257W YNL103W YDR432W YNL113W YLR182W YNL232W YGL022W YLR291C YDL013W YGL044C YIL019W YPL075W YOR209C YNL025C YPR144C YFR027W YDR092W YNL216W YLR135W YBR257W YGL065C YIL147C YHR197W YKL114C YJL074C YGR246C YFL008W YCL054W YDL047W YCL059C YNR052C YMR059W YOL006C YOR381W YDL075W YMR236W YLR277C YJL103C YBR196C…
6281	DNA repair	0.00039797	0.008348	13/103 12.6%	265/6208 4.2%	YDR092W YLR135W YGL175C YKL114C YDL013W YLR274W YFL008W YDL047W YPL194W YDL074C YBR098W YER142C YFR027W
7059	chromosome segregation	0.00043373	0.0088915	10/103 9.7%	168/6208 2.7%	YJL074C YMR117C YKR010C YFL008W YER016W YOL006C YBR098W YJL018W YGR140W YFR027W
48285	organelle fission	0.00045793	0.0091455	11/103 10.6%	201/6208 3.2%	YJL074C YMR117C YKR010C YFL008W YDL047W YLR457C YER016W YOR257W YOL006C YJL018W YFR027W
34621	cellular macromolecular complex subunit organization	0.0004726	0.0091455	18/103 17.4%	459/6208 7.3%	YDR092W YML098W YLR117C YLR033W YFL002C YDR432W YGR140W YHR197W YDR145W YLR274W YGR246C YKL014C YER016W YDL075W YPL193W YMR236W YLR277C YGR245C
6366	transcription from RNA polymerase II promoter	0.00047654	0.0091455	10/103 9.7%	170/6208 2.7%	YDR145W YPR133C YML098W YLR033W YNR052C YOL006C YDL074C YNL025C YMR236W YLR277C
50789	regulation of biological process	0.00054463	0.0099601	41/103 39.8%	1545/6208 24.8%	YBR196C YJL103C YIL078W YNL267W YML098W YPR133C YLR033W YNL103W YDR432W YMR049C YLR182W YPL170W YHR196W YDR145W YLR274W YLR291C YDL013W YPL075W YMR309C YOR209C YNL025C YPL194W YFR027W YGR245C YDR092W YMR308C YKR010C YNL216W YDR373W YIL147C YGR246C YDL047W YNR052C YER016W YOL006C YDL074C YBR098W YDL055C YDL075W YMR236W YOL078W
70	mitotic sister chromatid segregation	0.00055558	0.0099601	7/103 6.7%	87/6208 1.4%	YJL074C YKR010C YFL008W YER016W YOL006C YJL018W YFR027W
31323	regulation of cellular metabolic process	0.00055818	0.0099601	31/103 30.0%	1045/6208 16.8%	YBR196C YJL103C YIL078W YML098W YPR133C YLR033W YNL103W YDR432W YLR182W YHR196W YDR145W YLR274W YDL013W YLR291C YPL075W YMR309C YOR209C YNL025C YFR027W YMR308C YKR010C YNL216W YIL147C YGR246C YNR052C YOL006C YDL074C YBR098W YDL055C YDL075W YMR236W
6974	response to DNA damage stimulus	0.00056315	0.0099601	14/103 13.5%	311/6208 5.0%	YDR092W YNL216W YLR135W YGL175C YKL114C YDL013W YLR274W YFL008W YDL047W YPL194W YDL074C YBR098W YER142C YFR027W
6308	DNA catabolic process	0.00069147	0.011994	4/103 3.8%	25/6208 0.4%	YGL175C YLR135W YBR098W YER142C
819	sister chromatid segregation	0.00072905	0.012408	7/103 6.7%	91/6208 1.4%	YJL074C YKR010C YFL008W YER016W YOL006C YJL018W YFR027W
7067	mitosis	0.00077977	0.013025	10/103 9.7%	181/6208 2.9%	YJL074C YMR117C YKR010C YFL008W YDL047W YER016W YOR257W YOL006C YJL018W YFR027W
44238	primary metabolic process	0.000829	0.013206	77/103 74.7%	3698/6208 59.5%	YNL267W YLR116W YML098W YNL162W YMR120C YPR133C YLR117C YER052C YLR033W YFL002C YOR257W YNL103W YDR432W YNL113W YLR182W YNL232W YGL022W YLR291C YDL013W YGL044C YIL019W YPL075W YOR209C YNL025C YPR144C YFR027W YDR092W YNL216W YLR135W YBR257W YGL065C YIL147C YHR197W YKL114C YJL074C YGR246C YFL008W YCL054W YDL047W YCL059C YNR052C YMR059W YOL006C YDL075W YMR236W YLR277C YBR196C YJL103C YIL078W YER043C…
51329	interphase of mitotic cell cycle	0.00083055	0.013206	7/103 6.7%	93/6208 1.4%	YLR274W YOL133W YDL047W YLR033W YLR182W YFR027W YGR245C
34622	cellular macromolecular complex assembly	0.00084531	0.013206	14/103 13.5%	324/6208 5.2%	YDR092W YML098W YLR117C YFL002C YGR140W YHR197W YDR145W YLR274W YGR246C YKL014C YPL193W YDL075W YGR245C YMR236W
87	M phase of mitotic cell cycle	0.00084914	0.013206	10/103 9.7%	183/6208 2.9%	YJL074C YMR117C YKR010C YFL008W YDL047W YER016W YOR257W YOL006C YJL018W YFR027W
42255	ribosome assembly	0.00092743	0.014179	6/103 5.8%	69/6208 1.1%	YHR197W YKL014C YFL002C YDL075W YPL193W YGR245C
7062	sister chromatid cohesion	0.0011086	0.016377	5/103 4.8%	48/6208 0.7%	YJL074C YFL008W YER016W YJL018W YFR027W
7103	spindle pole body duplication in nuclear envelope	0.0011242	0.016377	3/103 2.9%	13/6208 0.2%	YLR457C YOR257W YJL018W
51325	interphase	0.0011336	0.016377	7/103 6.7%	98/6208 1.5%	YLR274W YOL133W YDL047W YLR033W YLR182W YFR027W YGR245C
19219	regulation of nucleobase, nucleoside, nucleotide and nucleic acid metabolic process	0.0011757	0.016377	24/103 23.3%	759/6208 12.2%	YJL103C YKR010C YPR133C YML098W YNL216W YLR033W YNL103W YDR432W YLR182W YIL147C YHR196W YDR145W YLR274W YDL013W YGR246C YPL075W YNR052C YOR209C YOL006C YNL025C YDL074C YBR098W YMR236W YFR027W
280	nuclear division	0.0011795	0.016377	10/103 9.7%	191/6208 3.0%	YJL074C YMR117C YKR010C YFL008W YDL047W YER016W YOR257W YOL006C YJL018W YFR027W
45449	regulation of transcription	0.0011802	0.016377	22/103 21.3%	669/6208 10.7%	YJL103C YKR010C YML098W YNL216W YPR133C YLR033W YNL103W YDR432W YLR182W YIL147C YHR196W YDR145W YLR274W YDL013W YGR246C YPL075W YNR052C YOR209C YOL006C YNL025C YDL074C YMR236W
51171	regulation of nitrogen compound metabolic process	0.0012201	0.016675	24/103 23.3%	761/6208 12.2%	YJL103C YKR010C YPR133C YML098W YNL216W YLR033W YNL103W YDR432W YLR182W YIL147C YHR196W YDR145W YLR274W YDL013W YGR246C YPL075W YNR052C YOR209C YOL006C YNL025C YDL074C YBR098W YMR236W YFR027W
8152	metabolic process	0.0013251	0.01784	81/103 78.6%	4009/6208 64.5%	YNL267W YLR116W YML098W YNL162W YMR120C YPR133C YDR376W YLR117C YFL002C YER052C YLR033W YOR257W YNL103W YDR432W YNL113W YLR182W YNL232W YGL022W YLR291C YDL013W YGL044C YIL019W YPL075W YOR209C YNL025C YPR144C YFR027W YDR092W YNL216W YLR135W YBR257W YGL065C YIL147C YHR197W YKL114C YJL074C YGR246C YFL008W YCL054W YDL047W YCL059C YNR052C YMR059W YOL006C YOR381W YDL075W YMR236W YLR277C YJL103C YBR196C…
30474	spindle pole body duplication	0.0014136	0.018751	3/103 2.9%	14/6208 0.2%	YLR457C YOR257W YJL018W
31575	G1/S transition checkpoint	0.0016006	0.020924	2/103 1.9%	4/6208 0.0%	YDL074C YPL194W
42273	ribosomal large subunit biogenesis	0.0016486	0.021244	6/103 5.8%	77/6208 1.2%	YHR197W YIL019W YFL002C YMR049C YPL193W YGR245C
51123	RNA polymerase II transcriptional preinitiation complex assembly	0.0021229	0.02697	3/103 2.9%	16/6208 0.2%	YDR145W YML098W YMR236W
33554	cellular response to stress	0.0025385	0.031802	17/103 16.5%	488/6208 7.8%	YDR092W YNL216W YLR135W YLR182W YIL147C YML086C YGL175C YKL114C YLR274W YDL013W YFL008W YDL047W YPL194W YDL074C YBR098W YER142C YFR027W
6265	DNA topological change	0.0026388	0.032606	2/103 1.9%	5/6208 0.0%	YOL006C YBR098W
22607	cellular component assembly	0.0027052	0.032974	19/103 18.4%	578/6208 9.3%	YDR092W YML098W YLR117C YFL002C YOR257W YGR140W YJL018W YHR197W YJL074C YDR145W YLR274W YGR246C YKL014C YLR457C YER016W YDL075W YPL193W YMR236W YGR245C
65003	macromolecular complex assembly	0.0027768	0.033396	15/103 14.5%	408/6208 6.5%	YDR092W YML098W YLR117C YFL002C YGR140W YHR197W YDR145W YLR274W YGR246C YKL014C YER016W YPL193W YDL075W YGR245C YMR236W
43933	macromolecular complex subunit organization	0.0029269	0.034738	18/103 17.4%	538/6208 8.6%	YDR092W YML098W YLR117C YLR033W YFL002C YDR432W YGR140W YHR197W YDR145W YLR274W YGR246C YKL014C YER016W YDL075W YPL193W YMR236W YLR277C YGR245C
6302	double-strand break repair	0.0030736	0.035983	6/103 5.8%	87/6208 1.4%	YGL175C YLR274W YFL008W YLR135W YDL074C YFR027W
51640	organelle localization	0.0031453	0.035983	7/103 6.7%	117/6208 1.8%	YHR197W YKL186C YFR051C YER016W YOL006C YJL018W YGR245C
7126	meiosis	0.0031914	0.035983	9/103 8.7%	183/6208 2.9%	YGL175C YJL074C YGL046W YBR098W YDL074C YPL194W YNL025C YLR182W YJL018W
51327	M phase of meiotic cell cycle	0.0031914	0.035983	9/103 8.7%	183/6208 2.9%	YGL175C YJL074C YGL046W YBR098W YDL074C YPL194W YNL025C YLR182W YJL018W
65007	biological regulation	0.0033036	0.036788	43/103 41.7%	1793/6208 28.8%	YBR196C YJL103C YIL078W YNL267W YML098W YPR133C YDR376W YLR033W YNL103W YDR432W YMR049C YLR182W YPL170W YHR196W YDR145W YLR274W YLR291C YDL013W YPL075W YMR309C YOR209C YNL025C YPL194W YFR027W YGR245C YDR092W YMR308C YKR010C YNL216W YDR373W YIL147C YGR246C YDL047W YNR052C YER016W YOL006C YOR381W YDL074C YBR098W YDL055C YDL075W YMR236W YOL078W
469	cleavage involved in rRNA processing	0.003489	0.038379	5/103 4.8%	62/6208 0.9%	YMR229C YCL059C YNL232W YPR144C YBR247C
183	chromatin silencing at rDNA	0.0035431	0.038504	3/103 2.9%	19/6208 0.3%	YKR010C YOR209C YOL006C
51656	establishment of organelle localization	0.0036415	0.038642	6/103 5.8%	90/6208 1.4%	YHR197W YKL186C YER016W YOL006C YJL018W YGR245C
70925	organelle assembly	0.0036415	0.038642	6/103 5.8%	90/6208 1.4%	YHR197W YKL014C YFL002C YDL075W YPL193W YGR245C
32569	gene-specific transcription from RNA polymerase II promoter	0.0039154	0.03945	2/103 1.9%	6/6208 0.0%	YDR145W YMR236W
9088	threonine biosynthetic process	0.0039154	0.03945	2/103 1.9%	6/6208 0.0%	YER052C YCR054C
31573	intra-S DNA damage checkpoint	0.0039154	0.03945	2/103 1.9%	6/6208 0.0%	YDL074C YPL194W
51321	meiotic cell cycle	0.0040965	0.03945	9/103 8.7%	190/6208 3.0%	YGL175C YJL074C YGL046W YBR098W YDL074C YPL194W YNL025C YLR182W YJL018W
470	maturation of LSU-rRNA	0.0041185	0.03945	3/103 2.9%	20/6208 0.3%	YMR229C YCL054W YKL014C
463	maturation of LSU-rRNA from tricistronic rRNA transcript (SSU-rRNA, 5.8S rRNA, LSU-rRNA)	0.0041185	0.03945	3/103 2.9%	20/6208 0.3%	YMR229C YCL054W YKL014C
51300	spindle pole body organization	0.0041185	0.03945	3/103 2.9%	20/6208 0.3%	YLR457C YOR257W YJL018W
31023	microtubule organizing center organization	0.0041185	0.03945	3/103 2.9%	20/6208 0.3%	YLR457C YOR257W YJL018W
447	endonucleolytic cleavage in ITS1 to separate SSU-rRNA from 5.8S rRNA and LSU-rRNA from tricistronic rRNA transcript (SSU-rRNA, 5.8S rRNA, LSU-rRNA)	0.0041295	0.03945	4/103 3.8%	40/6208 0.6%	YMR229C YCL059C YPR144C YBR247C
22618	ribonucleoprotein complex assembly	0.0041549	0.03945	7/103 6.7%	123/6208 1.9%	YHR197W YKL014C YLR117C YFL002C YDL075W YPL193W YGR245C
462	maturation of SSU-rRNA from tricistronic rRNA transcript (SSU-rRNA, 5.8S rRNA, LSU-rRNA)	0.0042839	0.040251	6/103 5.8%	93/6208 1.4%	YMR229C YHR196W YIL019W YCL059C YPR144C YBR247C
82	G1/S transition of mitotic cell cycle	0.0045185	0.042017	4/103 3.8%	41/6208 0.6%	YOL133W YDL047W YLR033W YLR182W
478	endonucleolytic cleavage involved in rRNA processing	0.0049314	0.04493	4/103 3.8%	42/6208 0.6%	YMR229C YCL059C YPR144C YBR247C
479	endonucleolytic cleavage of tricistronic rRNA transcript (SSU-rRNA, 5.8S rRNA, LSU-rRNA)	0.0049314	0.04493	4/103 3.8%	42/6208 0.6%	YMR229C YCL059C YPR144C YBR247C
6355	regulation of transcription, DNA-dependent	0.0050702	0.045733	16/103 15.5%	478/6208 7.6%	YJL103C YKR010C YNL216W YNL103W YDR432W YLR182W YIL147C YHR196W YLR274W YGR246C YNR052C YPL075W YOR209C YOL006C YNL025C YDL074C
7020	microtubule nucleation	0.0054316	0.04848	3/103 2.9%	22/6208 0.3%	YMR117C YER016W YOR257W
45814	negative regulation of gene expression, epigenetic	0.005536	0.04848	6/103 5.8%	98/6208 1.5%	YLR274W YKR010C YNL216W YOR209C YOL006C YDL074C
6342	chromatin silencing	0.005536	0.04848	6/103 5.8%	98/6208 1.5%	YLR274W YKR010C YNL216W YOR209C YOL006C YDL074C
* number of toxicity-modulating genes with GO term / number of toxicity-modulating genes x 100
** number of genes with GO term / number of genes x 100

## Sheet: 10. GO class iii
GO ID	Description	P-value	Adjusted P-value	x/X (%)*	n/N (%) **	Strains
90304	nucleic acid metabolic process	1.6739e-14	1.7392e-11	87/175 49.7%	1458/6208 23.4%	YIL150C YLR430W YML032C YBR087W YDR037W YKL054C YLL004W YMR047C YKL144C YKL113C YDL003W YML046W YGL169W YGR264C YML023C YLR321C YDR303C YIR015W YDR054C YOL146W YDR076W YPL128C YNR038W YMR190C YJL176C YLR357W YKL108W YPR178W YOL139C YOR295W YNL112W YHR154W YML043C YGR180C YDR311W YOL012C YFL024C YDR386W YLR234W YIR012W YIR008C YDR341C YDL059C YLL002W YIL126W YBL076C YBR202W YDR369C YJL140W YLR376C…
44260	cellular macromolecule metabolic process	1.578e-13	8.1975e-11	132/175 75.4%	3012/6208 48.5%	YLR430W YML032C YDR037W YMR047C YOR360C YKL144C YDL003W YKL113C YML023C YLR321C YDR303C YLR163C YIR015W YOL146W YDR076W YHR013C YPL020C YLR357W YPR178W YNL112W YHR154W YML043C YGR180C YLR025W YDR311W YOL012C YGL225W YBL092W YMR314W YLR234W YLL002W YER012W YIR033W YBL076C YGR147C YDR002W YBR202W YDR429C YJL140W YCR035C YGR099W YBR110W YBL014C YGR094W YJR013W YOL026C YPL194W YGL116W YGR186W YDR075W…
6139	nucleobase, nucleoside, nucleotide and nucleic acid metabolic process	5.8767e-13	2.0353e-10	92/175 52.5%	1692/6208 27.2%	YIL150C YLR430W YML032C YBR087W YDR037W YKL054C YLL004W YMR047C YKL144C YKL113C YDL003W YML046W YGR264C YGL169W YML023C YLR321C YDR303C YIR015W YDR054C YOL146W YDR076W YPL128C YNR038W YMR190C YJL176C YLR357W YKL108W YPR178W YOL139C YOR295W YNL112W YHR154W YPL234C YML043C YGR180C YDR311W YOL012C YFL024C YDR386W YLR234W YIR012W YBL099W YIR008C YDR341C YDL059C YLL002W YIL126W YBL076C YBR202W YDR369C…
6281	DNA repair	1.1678e-12	3.0334e-10	32/175 18.2%	265/6208 4.2%	YIL150C YLR430W YML032C YLL002W YDL059C YBR087W YKL054C YIL126W YBR202W YDL003W YKL113C YDR369C YJL140W YLR376C YLR005W YML023C YJL081C YLR321C YOL146W YDR076W YPL194W YMR190C YLR357W YOR346W YKL108W YHR154W YDR499W YDR311W YDR190C YFL024C YDR386W YLR234W
43170	macromolecule metabolic process	1.6404e-12	3.4087e-10	132/175 75.4%	3088/6208 49.7%	YLR430W YML032C YDR037W YMR047C YOR360C YKL144C YDL003W YKL113C YML023C YLR321C YDR303C YLR163C YIR015W YOL146W YDR076W YHR013C YPL020C YLR357W YPR178W YNL112W YHR154W YML043C YGR180C YLR025W YDR311W YOL012C YGL225W YBL092W YMR314W YLR234W YLL002W YER012W YIR033W YBL076C YGR147C YDR002W YBR202W YDR429C YJL140W YCR035C YGR099W YBR110W YBL014C YGR094W YJR013W YOL026C YPL194W YGL116W YGR186W YDR075W…
6807	nitrogen compound metabolic process	5.7185e-12	9.9025e-10	99/175 56.5%	1972/6208 31.7%	YLR430W YML032C YDR037W YMR047C YKL144C YDL003W YKL113C YML023C YLR321C YDR303C YIR015W YOL146W YDR076W YLR357W YPR178W YNL112W YHR154W YML043C YGR180C YDR311W YOL012C YLR234W YLL002W YBL076C YBR202W YJL140W YCR035C YGR099W YBL014C YGR094W YPL194W YGR186W YDR075W YGL120C YOR145C YPL271W YLR233C YER112W YKL095W YDR499W YGL171W YKR062W YDR364C YIL150C YBR087W YKL054C YLL004W YML046W YGL169W YGR264C…
34641	cellular nitrogen compound metabolic process	8.9425e-12	1.3273e-09	97/175 55.4%	1922/6208 30.9%	YLR430W YML032C YDR037W YMR047C YKL144C YDL003W YKL113C YML023C YLR321C YDR303C YIR015W YOL146W YDR076W YLR357W YPR178W YNL112W YHR154W YML043C YGR180C YDR311W YOL012C YLR234W YLL002W YBL076C YBR202W YJL140W YCR035C YGR099W YBL014C YGR094W YPL194W YGR186W YDR075W YGL120C YOR145C YPL271W YLR233C YER112W YKL095W YDR499W YGL171W YKR062W YDR364C YIL150C YBR087W YKL054C YLL004W YML046W YGL169W YGR264C…
44237	cellular metabolic process	1.5045e-11	1.856e-09	148/175 84.5%	3827/6208 61.6%	YLR430W YML032C YDR037W YMR047C YOR360C YKL144C YDL003W YKL113C YKL060C YML023C YLR321C YDR303C YLR163C YIR015W YOL146W YDR076W YHR013C YPL020C YLR357W YPR178W YNL112W YHR154W YML043C YGR180C YLR025W YDR311W YOL012C YGL225W YBL092W YMR314W YLR056W YLR234W YLL002W YER012W YIR033W YBL076C YGR147C YDR002W YBR202W YDR429C YJL140W YCR035C YGR099W YBR110W YBL014C YGR094W YJR013W YOL026C YPL194W YGL116W…
44238	primary metabolic process	1.6077e-11	1.856e-09	145/175 82.8%	3698/6208 59.5%	YLR430W YML032C YDR037W YMR047C YOR360C YKL144C YDL003W YKL113C YKL060C YML023C YLR321C YDR303C YLR163C YIR015W YOL146W YDR076W YHR013C YPL020C YLR357W YPR178W YNL112W YHR154W YML043C YGR180C YLR025W YDR311W YOL012C YGL225W YBL092W YMR314W YLR056W YLR234W YLL002W YER012W YIR033W YBL076C YGR147C YDR002W YBR202W YDR429C YJL140W YCR035C YGR099W YBR110W YBL014C YGR094W YJR013W YOL026C YPL194W YGL116W…
43933	macromolecular complex subunit organization	3.6932e-11	3.8372e-09	44/175 25.1%	538/6208 8.6%	YBL099W YOR080W YLR430W YML032C YKL049C YLL004W YMR047C YKL144C YIL126W YBR202W YML046W YPR103W YJL140W YJL180C YJL081C YLR321C YDR303C YBL014C YIL021W YOL005C YDR076W YOL026C YER013W YNR038W YMR268C YGR186W YLR276C YLR357W YER021W YGL120C YOR145C YJL011C YDR045C YML043C YER112W YNR011C YKL095W YKR062W YLL050C YMR239C YOL012C YOR117W YDR364C YIR012W
6259	DNA metabolic process	5.4614e-11	5.1586e-09	40/175 22.8%	460/6208 7.4%	YIR008C YIL150C YLR430W YML032C YDL059C YLL002W YBR087W YKL054C YLL004W YIL126W YBR202W YDL003W YKL113C YDR369C YGL169W YJL140W YLR376C YLR005W YML023C YJL081C YLR321C YGR099W YDR054C YOL146W YDR076W YPL128C YPL194W YMR190C YLR357W YOR346W YKL108W YHR154W YLR233C YGR180C YDR499W YDR311W YDR190C YFL024C YDR386W YLR234W
6974	response to DNA damage stimulus	8.9577e-11	7.7559e-09	32/175 18.2%	311/6208 5.0%	YIL150C YLR430W YML032C YLL002W YDL059C YBR087W YKL054C YIL126W YBR202W YDL003W YKL113C YDR369C YJL140W YLR376C YLR005W YML023C YJL081C YLR321C YOL146W YDR076W YPL194W YMR190C YLR357W YOR346W YKL108W YHR154W YDR499W YDR311W YDR190C YFL024C YDR386W YLR234W
16070	RNA metabolic process	1.2039e-10	9.6221e-09	56/175 32.0%	837/6208 13.4%	YLR430W YDR037W YMR047C YKL144C YKL113C YML046W YGL169W YGR264C YLR321C YDR303C YIR015W YNR038W YLR357W YPR178W YOR295W YOL139C YNL112W YML043C YDR311W YOL012C YIR012W YIR008C YDR341C YBL076C YIL126W YJL140W YCR035C YLR005W YLR323C YBL014C YOR168W YGR094W YIL021W YOL005C YER013W YGR030C YGR186W YMR268C YLR276C YDR075W YGL120C YOR145C YJL011C YER112W YDR045C YER068W YNR011C YKL095W YGL171W YKR062W…
16043	cellular component organization	4.9293e-10	3.6583e-08	89/175 50.8%	1795/6208 28.9%	YOR080W YLR430W YIR006C YML032C YKL049C YBR087W YKL054C YLL004W YMR047C YKL144C YFR028C YPL124W YDL003W YML046W YGL169W YPR103W YBR200W YIL051C YLR321C YLR163C YDR303C YDR076W YPL128C YHR013C YNR038W YMR190C YLR268W YJL176C YLR357W YMR197C YML043C YLR025W YBR160W YOL012C YFL024C YOR117W YJL204C YBR168W YMR104C YLR234W YJR106W YIR012W YER083C YPL242C YBL099W YPR133W-A YDL059C YLL002W YIL126W YJL17…
6302	double-strand break repair	1.6609e-09	1.1504e-07	16/175 9.1%	87/6208 1.4%	YIL150C YLR357W YKL108W YML032C YDL059C YLL002W YHR154W YIL126W YBR202W YKL113C YDL003W YDR369C YLR321C YOL146W YDR076W YMR190C
8152	metabolic process	2.0249e-09	1.3149e-07	148/175 84.5%	4009/6208 64.5%	YLR430W YML032C YDR037W YMR047C YOR360C YKL144C YDL003W YKL113C YKL060C YML023C YLR321C YDR303C YLR163C YIR015W YOL146W YDR076W YHR013C YPL020C YLR357W YPR178W YNL112W YHR154W YML043C YGR180C YLR025W YDR311W YOL012C YGL225W YBL092W YMR314W YLR056W YLR234W YLL002W YER012W YIR033W YBL076C YGR147C YDR002W YBR202W YDR429C YJL140W YCR035C YGR099W YBR110W YBL014C YGR094W YJR013W YOL026C YPL194W YGL116W…
9987	cellular process	4.046e-09	2.4728e-07	167/175 95.4%	4982/6208 80.2%	YLR430W YML032C YKL049C YDR037W YMR047C YOR360C YKL144C YPL124W YDL003W YKL113C YKL060C YML023C YLR321C YLR163C YDR303C YIR015W YOL146W YDR076W YHR013C YPL020C YLR357W YPR178W YNL112W YHR154W YML043C YDR532C YGR180C YLR025W YDR311W YOL012C YGL225W YBL092W YMR314W YLR056W YLR234W YER083C YLL002W YER012W YIR033W YBL076C YGR147C YDR002W YBR202W YDR429C YJL180C YJL140W YCR035C YGR099W YBL014C YBR110W…
6260	DNA replication	1.3622e-08	7.863e-07	19/175 10.8%	143/6208 2.3%	YIR008C YIL150C YOR346W YKL108W YML032C YBR087W YHR154W YLL004W YLR233C YGR180C YBR202W YDR499W YKL113C YGR099W YDR054C YOL146W YLR234W YPL128C YMR190C
65003	macromolecular complex assembly	7.963e-08	4.3545e-06	32/175 18.2%	408/6208 6.5%	YBL099W YOR080W YML032C YKL049C YLL004W YKL144C YBR202W YML046W YPR103W YJL180C YJL140W YJL081C YBL014C YOL026C YDR076W YER013W YNR038W YMR268C YGR186W YLR276C YER021W YOR145C YJL011C YML043C YER112W YNR011C YKL095W YKR062W YOL012C YOR117W YDR364C YIR012W
725	recombinational repair	1.1668e-07	5.8743e-06	11/175 6.2%	51/6208 0.8%	YDR369C YIL150C YLR376C YKL108W YML032C YDL059C YOL146W YDR076W YPL194W YMR190C YBR202W
34621	cellular macromolecular complex subunit organization	1.1873e-07	5.8743e-06	34/175 19.4%	459/6208 7.3%	YOR080W YLR430W YML032C YKL049C YLL004W YMR047C YIL126W YBR202W YML046W YPR103W YJL180C YJL140W YLR321C YJL081C YDR303C YIL021W YOL005C YDR076W YER013W YNR038W YMR268C YLR276C YLR357W YGL120C YDR045C YER112W YNR011C YKL095W YLL050C YMR239C YOL012C YOR117W YDR364C YIR012W
32774	RNA biosynthetic process	3.8967e-07	1.8403e-05	22/175 12.5%	230/6208 3.7%	YGR186W YIR008C YLR357W YLR430W YOR295W YJL011C YDR045C YKL144C YML043C YIL126W YER068W YDR311W YKR062W YMR239C YJL140W YLR005W YLR321C YDR303C YBL014C YIL021W YOL005C YDR308C
33554	cellular response to stress	5.1581e-07	2.3301e-05	34/175 19.4%	488/6208 7.8%	YGR211W YIL150C YLR430W YML032C YDL059C YLL002W YBR087W YKL054C YIL126W YBR202W YDL003W YKL113C YDR369C YJL140W YLR376C YLR005W YML023C YJL081C YLR321C YOL146W YDR076W YPL194W YMR190C YLR357W YOR346W YKL108W YHR154W YNL080C YDR499W YDR311W YDR190C YFL024C YDR386W YLR234W
44085	cellular component biogenesis	8.9402e-07	3.8704e-05	50/175 28.5%	903/6208 14.5%	YOR080W YLR430W YIR006C YML032C YKL049C YLL004W YMR047C YKL144C YPL124W YML046W YPR103W YDR076W YNR038W YOR295W YNL112W YML043C YOL012C YOR117W YIR012W YBL099W YDR002W YJL174W YBR202W YJL180C YJL140W YCR035C YJL081C YBL014C YOL026C YIL063C YER013W YGR030C YGR186W YMR268C YEL058W YLR276C YER021W YGL120C YOR145C YJL011C YER112W YNR011C YKL095W YGL171W YKR062W YMR239C YDR364C YLR336C YOL010W YDR398W
32984	macromolecular complex disassembly	1.2819e-06	4.9018e-05	13/175 7.4%	91/6208 1.4%	YLR357W YLR430W YGL120C YDR045C YIL126W YMR239C YLL050C YLR321C YDR303C YIL021W YOL005C YER013W YIR012W
34623	cellular macromolecular complex disassembly	1.2819e-06	4.9018e-05	13/175 7.4%	91/6208 1.4%	YLR357W YLR430W YGL120C YDR045C YIL126W YMR239C YLL050C YLR321C YDR303C YIL021W YOL005C YER013W YIR012W
723	telomere maintenance	1.3247e-06	4.9018e-05	11/175 6.2%	64/6208 1.0%	YDR369C YGL169W YML032C YDL059C YKL054C YGR099W YLR233C YLR234W YPL128C YMR190C YDR499W
60249	anatomical structure homeostasis	1.3247e-06	4.9018e-05	11/175 6.2%	64/6208 1.0%	YDR369C YGL169W YML032C YDL059C YKL054C YGR099W YLR233C YLR234W YPL128C YMR190C YDR499W
6351	transcription, DNA-dependent	1.3682e-06	4.9018e-05	21/175 12.0%	228/6208 3.6%	YGR186W YLR357W YLR430W YOR295W YJL011C YDR045C YKL144C YML043C YIL126W YER068W YDR311W YKR062W YMR239C YJL140W YLR005W YLR321C YDR303C YBL014C YIL021W YOL005C YDR308C
32200	telomere organization	1.5559e-06	5.3887e-05	11/175 6.2%	65/6208 1.0%	YDR369C YGL169W YML032C YDL059C YKL054C YGR099W YLR233C YLR234W YPL128C YMR190C YDR499W
724	double-strand break repair via homologous recombination	1.8311e-06	6.1372e-05	9/175 5.1%	42/6208 0.6%	YDR369C YIL150C YKL108W YML032C YDL059C YOL146W YDR076W YMR190C YBR202W
22411	cellular component disassembly	2.1147e-06	6.8293e-05	13/175 7.4%	95/6208 1.5%	YLR357W YLR430W YGL120C YDR045C YIL126W YMR239C YLL050C YLR321C YDR303C YIL021W YOL005C YER013W YIR012W
51716	cellular response to stimulus	2.1691e-06	6.8293e-05	37/175 21.1%	592/6208 9.5%	YPL256C YGR211W YIL150C YLR430W YML032C YDL059C YLL002W YBR087W YKL054C YIL126W YBR202W YDL003W YKL113C YDR369C YBR200W YJL140W YLR376C YLR005W YML023C YJL081C YLR321C YOL146W YDR076W YPL194W YMR190C YLR357W YOR346W YKL108W YHR154W YNL080C YDR499W YLR025W YDR311W YDR190C YFL024C YDR386W YLR234W
9058	biosynthetic process	5.1069e-06	0.00015143	92/175 52.5%	2245/6208 36.1%	YIL150C YLR430W YML032C YBR087W YDR037W YLL004W YOR360C YKL144C YKL113C YKL060C YGR264C YKL192C YIL051C YLR321C YDR303C YDR054C YGL040C YOL146W YPL128C YEL046C YMR190C YJL176C YLR357W YKL108W YOL139C YOR295W YER086W YHR154W YPL234C YNL080C YML043C YGR180C YDR311W YOL012C YFL024C YGL225W YBL092W YLR056W YLR234W YIR012W YBL099W YIR008C YDR341C YDL059C YLL002W YDR510W YIR033W YIL126W YBL076C YMR146C…
44249	cellular biosynthetic process	5.1456e-06	0.00015143	91/175 52.0%	2212/6208 35.6%	YIL150C YLR430W YML032C YBR087W YDR037W YLL004W YOR360C YKL144C YKL113C YKL060C YGR264C YKL192C YIL051C YLR321C YDR303C YDR054C YGL040C YOL146W YPL128C YEL046C YMR190C YJL176C YLR357W YKL108W YOL139C YOR295W YER086W YHR154W YPL234C YNL080C YML043C YGR180C YDR311W YOL012C YFL024C YGL225W YBL092W YLR056W YLR234W YIR012W YBL099W YIR008C YDR341C YDL059C YLL002W YDR510W YIR033W YIL126W YBL076C YMR146C…
727	double-strand break repair via break-induced replication	5.2467e-06	0.00015143	7/175 4.0%	26/6208 0.4%	YDR369C YIL150C YKL108W YML032C YDL059C YOL146W YBR202W
22613	ribonucleoprotein complex biogenesis	5.6409e-06	0.0001584	29/175 16.5%	423/6208 6.8%	YOR080W YLR430W YMR047C YDR002W YML046W YJL140W YCR035C YBL014C YIL063C YNR038W YER013W YGR030C YMR268C YLR276C YGL120C YOR295W YOR145C YNL112W YER112W YML043C YNR011C YKL095W YGL171W YMR239C YDR364C YLR336C YOL010W YDR398W YIR012W
34645	cellular macromolecule biosynthetic process	7.1419e-06	0.00019527	76/175 43.4%	1741/6208 28.0%	YIL150C YLR430W YML032C YBR087W YDR037W YLL004W YOR360C YKL144C YKL113C YGR264C YIL051C YLR321C YDR303C YDR054C YOL146W YPL128C YEL046C YMR190C YJL176C YLR357W YKL108W YOL139C YOR295W YHR154W YNL080C YML043C YGR180C YDR311W YOL012C YFL024C YGL225W YBL092W YLR234W YIR012W YIR008C YDR341C YDL059C YLL002W YDR510W YIR033W YIL126W YBL076C YMR146C YBR202W YDR429C YJL140W YLR005W YJL081C YGR099W YOR168W…
9059	macromolecule biosynthetic process	8.5729e-06	0.00022839	76/175 43.4%	1749/6208 28.1%	YIL150C YLR430W YML032C YBR087W YDR037W YLL004W YOR360C YKL144C YKL113C YGR264C YIL051C YLR321C YDR303C YDR054C YOL146W YPL128C YEL046C YMR190C YJL176C YLR357W YKL108W YOL139C YOR295W YHR154W YNL080C YML043C YGR180C YDR311W YOL012C YFL024C YGL225W YBL092W YLR234W YIR012W YIR008C YDR341C YDL059C YLL002W YDR510W YIR033W YIL126W YBL076C YMR146C YBR202W YDR429C YJL140W YLR005W YJL081C YGR099W YOR168W…
6950	response to stress	2.036e-05	0.00052885	39/175 22.2%	704/6208 11.3%	YPL242C YGR211W YIL150C YLR430W YML032C YDL059C YLL002W YBR087W YIR033W YKL054C YIL126W YBR202W YDL003W YKL113C YDR369C YJL140W YLR376C YLR005W YML023C YJL081C YLR321C YOL146W YDR076W YPL194W YMR190C YLR357W YOR346W YKL108W YHR154W YNL080C YDR499W YLR025W YDR311W YGR038W YDR190C YFL024C YDR386W YLR336C YLR234W
33262	regulation of DNA replication involved in S phase	2.2029e-05	0.00055824	3/175 1.7%	3/6208 0.0%	YBR160W YLR321C YDR303C
22607	cellular component assembly	2.2679e-05	0.00056103	34/175 19.4%	578/6208 9.3%	YBL099W YOR080W YIR006C YML032C YKL049C YLL004W YKL144C YPL124W YBR202W YML046W YPR103W YJL180C YJL140W YJL081C YBL014C YOL026C YDR076W YER013W YNR038W YMR268C YGR186W YLR276C YER021W YOR145C YJL011C YML043C YER112W YNR011C YKL095W YKR062W YOL012C YOR117W YDR364C YIR012W
51276	chromosome organization	2.3589e-05	0.00056998	27/175 15.4%	408/6208 6.5%	YML032C YLL002W YKL049C YDL059C YBR087W YKL054C YIL126W YDL003W YDR369C YGL169W YLR321C YJL081C YDR303C YGR099W YHR013C YPL128C YGL116W YMR190C YJL176C YLR357W YLR233C YDR499W YMR239C YOL012C YDR190C YFL024C YLR234W
7049	cell cycle	2.6674e-05	0.00062988	35/175 20.0%	608/6208 9.7%	YPL242C YPL256C YIL150C YOR080W YIR006C YML032C YKL049C YBR087W YFR028C YIL126W YPL124W YDR002W YBR202W YDL003W YDR369C YLR321C YDR303C YDR054C YDR076W YPL128C YPL020C YPL194W YGL116W YMR190C YLR357W YKL108W YDR532C YKL193C YBR160W YFL024C YDR386W YJR076C YDR364C YDR293C YLR234W
6261	DNA-dependent DNA replication	4.3537e-05	0.0010052	11/175 6.2%	91/6208 1.4%	YKL113C YIR008C YIL150C YOR346W YKL108W YBR087W YLL004W YOL146W YLR234W YMR190C YBR202W
34660	ncRNA metabolic process	6.7524e-05	0.0015252	26/175 14.8%	409/6208 6.5%	YLR430W YDR341C YDR037W YMR047C YBL076C YGL169W YGR264C YCR035C YLR323C YIR015W YBL014C YOR168W YGR094W YNR038W YGR030C YLR276C YGL120C YOR295W YOR145C YNL112W YER112W YML043C YGL171W YMR239C YOL010W YDR398W
6366	transcription from RNA polymerase II promoter	7.9312e-05	0.0017533	15/175 8.5%	170/6208 2.7%	YGR186W YLR357W YLR430W YIL126W YER068W YDR311W YKR062W YMR239C YJL140W YLR005W YLR321C YDR303C YIL021W YOL005C YDR308C
34622	cellular macromolecular complex assembly	9.9425e-05	0.0021521	22/175 12.5%	324/6208 5.2%	YMR268C YLR276C YOR080W YML032C YKL049C YLL004W YER112W YNR011C YBR202W YKL095W YML046W YPR103W YOL012C YJL140W YJL180C YOR117W YJL081C YDR364C YDR076W YER013W YNR038W YIR012W
10833	telomere maintenance via telomere lengthening	0.0001069	0.0022214	5/175 2.8%	18/6208 0.2%	YGR099W YLR233C YLR234W YPL128C YDR499W
7004	telomere maintenance via telomerase	0.0001069	0.0022214	5/175 2.8%	18/6208 0.2%	YGR099W YLR233C YLR234W YPL128C YDR499W
10467	gene expression	0.00015364	0.00313	77/175 44.0%	1921/6208 30.9%	YLR430W YDR037W YOR360C YMR047C YKL144C YML046W YGL169W YGR264C YIL051C YLR321C YLR163C YDR303C YIR015W YPL128C YEL046C YNR038W YJL176C YLR357W YPR178W YOR295W YOL139C YNL112W YML043C YNL080C YGR180C YDR311W YOL012C YFL024C YOR117W YBL092W YIR012W YIR008C YDR341C YDL059C YLL002W YDR510W YIR033W YIL126W YBL076C YMR146C YBR202W YDR429C YJL140W YCR035C YLR005W YLR323C YJL081C YOR168W YBL014C YIL021W…
22618	ribonucleoprotein complex assembly	0.00016304	0.0032198	12/175 6.8%	123/6208 1.9%	YMR268C YML046W YLR276C YOR080W YJL140W YDR364C YER112W YNR011C YER013W YNR038W YIR012W YKL095W
6996	organelle organization	0.00016424	0.0032198	55/175 31.4%	1235/6208 19.8%	YOR080W YIR006C YML032C YKL049C YBR087W YKL054C YMR047C YFR028C YPL124W YDL003W YGL169W YIL051C YLR321C YLR163C YDR303C YHR013C YPL128C YNR038W YMR190C YLR268W YJL176C YLR357W YMR197C YLR025W YBR160W YOL012C YFL024C YBR168W YLR234W YER083C YIR012W YPL242C YPR133W-A YLL002W YDL059C YIL126W YDR369C YJL180C YEL030W YJL081C YGR099W YOL026C YGL116W YEL027W YLR276C YOR232W YLR233C YKL193C YDR499W YLL05…
726	non-recombinational repair	0.00018861	0.0036049	6/175 3.4%	31/6208 0.4%	YKL113C YDR369C YLR357W YML032C YDL059C YLL002W
6350	transcription	0.00019083	0.0036049	31/175 17.7%	563/6208 9.0%	YIR008C YLR430W YLL002W YKL144C YIL126W YBR202W YJL140W YLR005W YLR321C YJL081C YDR303C YBL014C YIL021W YOL005C YPL128C YGR186W YJL176C YLR357W YOR295W YJL011C YDR045C YML043C YER068W YDR311W YKR062W YMR239C YOL012C YDR190C YFL024C YDR398W YDR308C
22402	cell cycle process	0.00023101	0.004286	29/175 16.5%	517/6208 8.3%	YPL256C YIL150C YIR006C YML032C YKL049C YBR087W YIL126W YPL124W YDR002W YBR202W YDL003W YDR369C YLR321C YDR303C YDR054C YDR076W YPL020C YPL194W YGL116W YMR190C YLR357W YDR532C YKL193C YBR160W YDR386W YJR076C YDR364C YDR293C YLR234W
278	mitotic cell cycle	0.00024584	0.0044812	20/175 11.4%	298/6208 4.8%	YIL150C YKL049C YFR028C YIL126W YDR532C YPL124W YDR002W YBR202W YKL193C YDL003W YBR160W YLR321C YDR364C YDR293C YDR303C YDR054C YLR234W YPL020C YGL116W YMR190C
6396	RNA processing	0.0003753	0.006723	29/175 16.5%	532/6208 8.5%	YLR430W YMR047C YML046W YGL169W YJL140W YCR035C YLR323C YIR015W YBL014C YNR038W YER013W YGR030C YMR268C YLR276C YPR178W YGL120C YOR295W YOR145C YNL112W YER112W YML043C YER068W YNR011C YKL095W YGL171W YMR239C YDR364C YOL010W YDR398W
6310	DNA recombination	0.0004072	0.0071638	15/175 8.5%	197/6208 3.1%	YIL150C YKL108W YML032C YDL059C YBR202W YKL113C YDR369C YLR376C YML023C YDR386W YOL146W YDR076W YLR234W YPL194W YMR190C
33261	regulation of S phase	0.0004137	0.0071638	3/175 1.7%	6/6208 0.0%	YBR160W YLR321C YDR303C
22403	cell cycle phase	0.00050998	0.0085363	24/175 13.7%	413/6208 6.6%	YIL150C YML032C YKL049C YIL126W YDR532C YPL124W YDR002W YKL193C YBR202W YDL003W YDR369C YBR160W YDR386W YLR321C YDR364C YDR293C YDR303C YDR054C YDR076W YLR234W YPL020C YPL194W YGL116W YMR190C
6271	DNA strand elongation involved in DNA replication	0.0005176	0.0085363	6/175 3.4%	37/6208 0.5%	YKL113C YIR008C YIL150C YKL108W YBR087W YBR202W
22616	DNA strand elongation	0.0005176	0.0085363	6/175 3.4%	37/6208 0.5%	YKL113C YIR008C YIL150C YKL108W YBR087W YBR202W
50896	response to stimulus	0.00057122	0.0092734	44/175 25.1%	965/6208 15.5%	YPL242C YPL256C YGR211W YFR029W YIL150C YLR430W YML032C YDL059C YLL002W YBR087W YKL054C YIR033W YIL126W YBR202W YDL003W YKL113C YDR369C YBR200W YJL140W YLR376C YLR005W YML023C YJL081C YLR321C YOL146W YDR076W YPL194W YMR190C YLR357W YOR346W YKL108W YDR075W YHR154W YNL080C YDR499W YLR025W YDR311W YGR038W YDR190C YFL024C YDR386W YLR336C YMR073C YLR234W
6278	RNA-dependent DNA replication	0.00068339	0.010872	5/175 2.8%	26/6208 0.4%	YGR099W YLR233C YLR234W YPL128C YDR499W
6418	tRNA aminoacylation for protein translation	0.00069329	0.010872	6/175 3.4%	39/6208 0.6%	YGR264C YDR341C YDR037W YOR168W YGR094W YBL076C
42254	ribosome biogenesis	0.00070111	0.010872	22/175 12.5%	372/6208 5.9%	YLR276C YOR080W YLR430W YOR295W YGL120C YOR145C YNL112W YMR047C YML043C YER112W YDR002W YGL171W YMR239C YCR035C YLR336C YBL014C YOL010W YDR398W YIL063C YNR038W YGR030C YIR012W
43039	tRNA aminoacylation	0.0010394	0.015652	6/175 3.4%	42/6208 0.6%	YGR264C YDR341C YDR037W YOR168W YGR094W YBL076C
43038	amino acid activation	0.0010394	0.015652	6/175 3.4%	42/6208 0.6%	YGR264C YDR341C YDR037W YOR168W YGR094W YBL076C
393	spliceosomal conformational changes to generate catalytic conformation	0.0010892	0.016166	4/175 2.2%	17/6208 0.2%	YDR364C YNR011C YER013W YKL095W
6399	tRNA metabolic process	0.001123	0.016433	13/175 7.4%	173/6208 2.7%	YLR430W YDR341C YDR037W YMR047C YER112W YBL076C YGL169W YGR264C YCR035C YIR015W YOR168W YGR094W YGR030C
51329	interphase of mitotic cell cycle	0.0011499	0.016594	9/175 5.1%	93/6208 1.4%	YIL150C YLR321C YDR364C YDR303C YDR054C YIL126W YPL020C YDR002W YBR202W
6461	protein complex assembly	0.0012306	0.017279	16/175 9.1%	242/6208 3.8%	YBL099W YGR186W YER021W YOR145C YJL011C YKL144C YML043C YBR202W YKR062W YPR103W YJL140W YJL180C YOR117W YJL081C YBL014C YOL026C
70271	protein complex biogenesis	0.0012306	0.017279	16/175 9.1%	242/6208 3.8%	YBL099W YGR186W YER021W YOR145C YJL011C YKL144C YML043C YBR202W YKR062W YPR103W YJL140W YJL180C YOR117W YJL081C YBL014C YOL026C
9057	macromolecule catabolic process	0.0013316	0.018447	24/175 13.7%	442/6208 7.1%	YOR080W YER021W YOL139C YKL054C YNL112W YER012W YER112W YER068W YDR002W YKL193C YKL113C YLR025W YPR103W YOL012C YJL140W YOR117W YCR035C YCL008C YJL204C YMR314W YDR054C YMR104C YGL116W YMR190C
6352	transcription initiation	0.0015156	0.02072	7/175 4.0%	61/6208 0.9%	YGR186W YKR062W YJL140W YJL011C YBL014C YML043C YKL144C
44265	cellular macromolecule catabolic process	0.001556	0.02098	23/175 13.1%	421/6208 6.7%	YOR080W YER021W YOL139C YKL054C YNL112W YER012W YER112W YER068W YDR002W YKL193C YKL113C YLR025W YPR103W YOL012C YJL140W YOR117W YCR035C YCL008C YJL204C YMR314W YDR054C YMR104C YMR190C
6353	transcription termination	0.001575	0.02098	5/175 2.8%	31/6208 0.4%	YMR239C YLR430W YDR045C YIL021W YOL005C
6474	N-terminal protein amino acid acetylation	0.0016319	0.021247	3/175 1.7%	9/6208 0.1%	YOL076W YGR147C YHR013C
51325	interphase	0.0016681	0.021247	9/175 5.1%	98/6208 1.5%	YIL150C YLR321C YDR364C YDR303C YDR054C YIL126W YPL020C YDR002W YBR202W
6337	nucleosome disassembly	0.0016973	0.021247	4/175 2.2%	19/6208 0.3%	YLR357W YLR321C YDR303C YIL126W
32986	protein-DNA complex disassembly	0.0016973	0.021247	4/175 2.2%	19/6208 0.3%	YLR357W YLR321C YDR303C YIL126W
31498	chromatin disassembly	0.0016973	0.021247	4/175 2.2%	19/6208 0.3%	YLR357W YLR321C YDR303C YIL126W
16071	mRNA metabolic process	0.0018112	0.022305	17/175 9.7%	275/6208 4.4%	YMR268C YPR178W YGL120C YOL139C YNL112W YER112W YER068W YNR011C YKL095W YML046W YOL012C YJL140W YCR035C YLR323C YDR364C YER013W YGR030C
43044	ATP-dependent chromatin remodeling	0.0018247	0.022305	5/175 2.8%	32/6208 0.5%	YJL176C YLR357W YLR321C YDR303C YIL126W
6364	rRNA processing	0.0018772	0.022422	16/175 9.1%	252/6208 4.0%	YLR276C YLR430W YGL120C YOR295W YOR145C YNL112W YML043C YER112W YGL171W YMR239C YCR035C YBL014C YOL010W YDR398W YNR038W YGR030C
34470	ncRNA processing	0.0018775	0.022422	20/175 11.4%	350/6208 5.6%	YLR276C YLR430W YOR295W YGL120C YOR145C YNL112W YMR047C YML043C YER112W YGL171W YMR239C YGL169W YCR035C YLR323C YIR015W YBL014C YOL010W YDR398W YNR038W YGR030C
6361	transcription initiation from RNA polymerase I promoter	0.0023266	0.025285	2/175 1.1%	3/6208 0.0%	YBL014C YML043C
9186	deoxyribonucleoside diphosphate metabolic process	0.0023266	0.025285	2/175 1.1%	3/6208 0.0%	YJR057W YGR180C
30259	lipid glycosylation	0.0023266	0.025285	2/175 1.1%	3/6208 0.0%	YGL047W YGL225W
9097	isoleucine biosynthetic process	0.0023266	0.025285	2/175 1.1%	3/6208 0.0%	YIL051C YER086W
18206	peptidyl-methionine modification	0.0023266	0.025285	2/175 1.1%	3/6208 0.0%	YOL076W YGR147C
31055	chromatin remodeling at centromere	0.0023266	0.025285	2/175 1.1%	3/6208 0.0%	YLR321C YIL126W
17196	N-terminal peptidyl-methionine acetylation	0.0023266	0.025285	2/175 1.1%	3/6208 0.0%	YOL076W YGR147C
398	nuclear mRNA splicing, via spliceosome	0.002359	0.025285	9/175 5.1%	103/6208 1.6%	YMR268C YML046W YPR178W YGL120C YDR364C YER112W YNR011C YER013W YKL095W
8380	RNA splicing	0.0023625	0.025285	11/175 6.2%	144/6208 2.3%	YMR268C YML046W YPR178W YGL120C YLR323C YDR364C YMR047C YER112W YNR011C YER013W YKL095W
60255	regulation of macromolecule metabolic process	0.0023691	0.025285	43/175 24.5%	1003/6208 16.1%	YIL150C YOR080W YML032C YLL002W YIR033W YLL004W YIL126W YBL076C YBR202W YKL060C YGR264C YLR005W YJL081C YCL008C YLR321C YDR303C YBL014C YDR054C YGR094W YIL063C YPL128C YGL116W YMR190C YGR186W YJL176C YLR357W YER021W YOL139C YOR295W YNL112W YDR045C YML043C YER068W YBR160W YDR311W YKR062W YOL012C YDR190C YFL024C YDR398W YLR234W YDR127W YDR308C
86	G2/M transition of mitotic cell cycle	0.0024093	0.025285	5/175 2.8%	34/6208 0.5%	YLR321C YDR303C YDR054C YIL126W YPL020C
43144	snoRNA processing	0.0024093	0.025285	5/175 2.8%	34/6208 0.5%	YCR035C YLR430W YLR323C YIR015W YGR030C
377	RNA splicing, via transesterification reactions with bulged adenosine as nucleophile	0.0025212	0.026196	9/175 5.1%	104/6208 1.6%	YMR268C YML046W YPR178W YGL120C YDR364C YER112W YNR011C YER013W YKL095W
43624	cellular protein complex disassembly	0.0026226	0.026715	7/175 4.0%	67/6208 1.0%	YLL050C YMR239C YLR430W YDR045C YIL021W YOL005C YIR012W
43241	protein complex disassembly	0.0026226	0.026715	7/175 4.0%	67/6208 1.0%	YLL050C YMR239C YLR430W YDR045C YIL021W YOL005C YIR012W
16072	rRNA metabolic process	0.0027879	0.028122	16/175 9.1%	262/6208 4.2%	YLR276C YLR430W YGL120C YOR295W YOR145C YNL112W YML043C YER112W YGL171W YMR239C YCR035C YBL014C YOL010W YDR398W YNR038W YGR030C
6488	dolichol-linked oligosaccharide biosynthetic process	0.0030748	0.030426	3/175 1.7%	11/6208 0.1%	YGL047W YBR070C YBR110W
6268	DNA unwinding involved in replication	0.0030748	0.030426	3/175 1.7%	11/6208 0.1%	YLR234W YMR190C YBR202W
6473	protein amino acid acetylation	0.0031975	0.031342	6/175 3.4%	52/6208 0.8%	YFL024C YJL081C YLL002W YOL076W YGR147C YHR013C
71103	DNA conformation change	0.0033687	0.032711	7/175 4.0%	70/6208 1.1%	YDL003W YOL012C YDR386W YKL049C YLR234W YMR190C YBR202W
6369	termination of RNA polymerase II transcription	0.0035512	0.034164	4/175 2.2%	23/6208 0.3%	YMR239C YLR430W YIL021W YOL005C
18409	peptide or protein amino-terminal blocking	0.0040154	0.037927	3/175 1.7%	12/6208 0.1%	YOL076W YGR147C YHR013C
31365	N-terminal protein amino acid modification	0.0040154	0.037927	3/175 1.7%	12/6208 0.1%	YOL076W YGR147C YHR013C
65007	biological regulation	0.0041339	0.038605	67/175 38.2%	1793/6208 28.8%	YGR211W YIL150C YOR080W YLR430W YIR006C YML032C YKL054C YLL004W YOR360C YFR028C YKL060C YBR200W YGL169W YGR264C YLR321C YDR303C YDR054C YPL128C YMR190C YJL176C YLR357W YOR295W YOL139C YNL112W YHR154W YPL234C YML043C YDR311W YBR160W YOL012C YFL024C YMR104C YLR234W YPL242C YPL256C YDL059C YLL002W YIR033W YIL126W YBL076C YBR202W YDR369C YLR005W YJL081C YCL008C YEL030W YGR099W YBL014C YIL021W YGR094W…
375	RNA splicing, via transesterification reactions	0.0041615	0.038605	9/175 5.1%	112/6208 1.8%	YMR268C YML046W YPR178W YGL120C YDR364C YER112W YNR011C YER013W YKL095W
51052	regulation of DNA metabolic process	0.0042668	0.038887	7/175 4.0%	73/6208 1.1%	YBR160W YOR080W YML032C YLR321C YDR303C YLR234W YMR190C
65004	protein-DNA complex assembly	0.0042668	0.038887	7/175 4.0%	73/6208 1.1%	YOL012C YML032C YJL081C YKL049C YLL004W YDR076W YBR202W
6567	threonine catabolic process	0.004567	0.041039	2/175 1.1%	4/6208 0.0%	YER086W YEL046C
6338	chromatin remodeling	0.0046031	0.041039	7/175 4.0%	74/6208 1.1%	YJL176C YLR357W YDR190C YJL081C YLR321C YDR303C YIL126W
43632	modification-dependent macromolecule catabolic process	0.0046213	0.041039	13/175 7.4%	203/6208 3.2%	YOR080W YER021W YER012W YKL054C YDR002W YLR025W YPR103W YCR035C YOR117W YCL008C YMR314W YJL204C YDR054C
6303	double-strand break repair via nonhomologous end joining	0.0048555	0.042753	4/175 2.2%	25/6208 0.4%	YKL113C YDR369C YLR357W YLL002W
6325	chromatin organization	0.005033	0.043943	14/175 8.0%	229/6208 3.6%	YJL176C YLR357W YKL049C YLL002W YIL126W YDR499W YMR239C YOL012C YDR190C YFL024C YLR321C YJL081C YDR303C YHR013C
32508	DNA duplex unwinding	0.0051128	0.044268	3/175 1.7%	13/6208 0.2%	YLR234W YMR190C YBR202W
80090	regulation of primary metabolic process	0.0051637	0.044339	43/175 24.5%	1045/6208 16.8%	YIL150C YOR080W YML032C YLL002W YIR033W YLL004W YIL126W YBL076C YBR202W YKL060C YGR264C YLR005W YJL081C YCL008C YLR321C YDR303C YBL014C YDR054C YGR094W YIL063C YPL128C YGL116W YMR190C YGR186W YJL176C YLR357W YER021W YOL139C YOR295W YNL112W YDR045C YML043C YER068W YBR160W YDR311W YKR062W YOL012C YDR190C YFL024C YDR398W YLR234W YDR127W YDR308C
16074	snoRNA metabolic process	0.0055368	0.047154	5/175 2.8%	41/6208 0.6%	YCR035C YLR430W YLR323C YIR015W YGR030C
6511	ubiquitin-dependent protein catabolic process	0.0058129	0.048707	12/175 6.8%	185/6208 2.9%	YLR025W YPR103W YOR080W YOR117W YER021W YCL008C YJL204C YKL054C YER012W YMR314W YDR054C YDR002W
19941	modification-dependent protein catabolic process	0.0058129	0.048707	12/175 6.8%	185/6208 2.9%	YLR025W YPR103W YOR080W YOR117W YER021W YCL008C YJL204C YKL054C YER012W YMR314W YDR054C YDR002W
6397	mRNA processing	0.0058963	0.04901	13/175 7.4%	209/6208 3.3%	YMR268C YPR178W YGL120C YER112W YER068W YNR011C YKL095W YML046W YJL140W YLR323C YDR364C YER013W YGR030C
* number of toxicity-modulating genes with GO term / number of toxicity-modulating genes x 100
** number of genes with GO term / number of genes x 100
