# Supplementary material for: Genomic phenotyping of the essential and non-essential yeast genome detects novel pathways for alkylation resistance
Source: BMC Syst Biol. 2011 Oct 6;5:157. doi: 10.1186/1752-0509-5-157 (PMC3213080; doi:10.1186/1752-0509-5-157)
Supplement: Additional file 3 — R script. Text file containing the R code to regenerate the analysis. [file 1752-0509-5-157-S3.TXT]

##  
#
#  File accompanying the article "Genomic phenotyping of the essential and 
#  non-essential yeast genome detects novel pathways for alkylation resistance" 
#  by J. Peter Svensson, Laia Quirós Pesudo, Rebecca C. Fry, Yeyejide A. 
#  Adeleye, Paul Carmichael & Leona D. Samson. BMC Systems Biology 2011.
#
#  This R script serves to regenerate the MMS sensitivities 
#  (GI50 values, lag times and MMS dependent shift in lag times) 
#  as well as drawing some of the plots presented in the article.
#
##

##  FETCH RAW DATA
#
# download the raw data from the website and put in current working directory
# 
# replicate 1: http://genomicphenotyping.mit.edu/svensson/2011/DD_MMS b0.txt
# replicate 2: http://genomicphenotyping.mit.edu/svensson/2011/DD_MMS b1.txt
# replicate 3: http://genomicphenotyping.mit.edu/svensson/2011/DD_MMS b2.txt
#
# data organized as a table with 54 columns and 96 rows for each plate in the libraries
# column 1    : row number
# column 2    : orf name
# column 3    : common name
# column 4    : well position: plate # (1-57 deletion, 301-311 DAmP, 401-414 heterozygous), row (A-H), column (1-12)
# column 5-14 : OD measurements at dose 0.000%MMS at the 10 time points (12-48h)
# column 15-24: OD measurements at dose 0.004%MMS at the 10 time points (12-48h)
# column 25-34: OD measurements at dose 0.008%MMS at the 10 time points (12-48h)
# column 35-44: OD measurements at dose 0.012%MMS at the 10 time points (12-48h)
# column 45-54: OD measurements at dose 0.016%MMS at the 10 time points (12-48h)
# 
##

DD01<-scan("DD_MMS b0.txt", sep="\n",what="")
DD0<-t(sapply(DD01, function(x) unlist(strsplit(x,"\t"))))
rownames(DD0)<-DD0[,4]

DD01<-scan("DD_MMS b1.txt", sep="\n",what="")
DD1<-t(sapply(DD01, function(x) unlist(strsplit(x,"\t"))))
rownames(DD1)<-DD1[,4]

DD01<-scan("DD_MMS b2.txt", sep="\n",what="")
DD2<-t(sapply(DD01, function(x) unlist(strsplit(x,"\t"))))
rownames(DD2)<-DD2[,4]


## CALCULATE SENSITIVITY DATA
#
# 1) GI VALUES

bgOD=0.064       # the OD measurement of wells with media only
timeSeries=3:12*4
doseSeries=0:4*0.004


# calcSlope is a function to calculate the areas under the curve (AUCs) 
# of the different doses and fitting a line to the points. 
#
# Returns two values: 1) the slope of the fitted line, 
#  					  2) the goodness-of-fit (R2)
#  
#
calcSlope<- function(ODs){
	
	dI<-vector("numeric",5)
	for (d in 1:5){
		bI<-na.omit(as.numeric(ODs[(d-1)*10+5:14]))-bgOD
		tI<-timeSeries[!is.na(as.numeric(ODs[(d-1)*10+5:14]))]
		if (length(tI)>0){
			iI<-vector("numeric",length(tI)-1)
			for (i in 1:(length(tI)-1))
				iI[i]<-(tI[i+1]-tI[i])*(bI[i+1]+bI[i])/2
			dI[d]<-sum(iI)
		}
	}
	if(length(na.omit(dI))>0)
	if(is.numeric(dI[1])){
		if(dI[1]>0.3){
			tmp<-lm(aug~dose,data.frame(dose=doseSeries,aug=dI/dI[1])[1:(sum(dI>3)+1),])
			results<-c(sl=coefficients(tmp)["dose"],r2=summary(tmp)$r.squared)
			return (results)
		}}
	return (c(NA,NA))
}


DD0S <- t(apply(DD0,1,calcSlope))
DD1S <- t(apply(DD1,1,calcSlope))
DD2S <- t(apply(DD2,1,calcSlope))

DDtotal <- matrix(,dim(DD0)[1],11)
rownames(DDtotal) <- rownames(DD0)
colnames(DDtotal) <- c("orf","name","GI50","GI50rep1","r2rep1","GI50rep2","r2rep2","GI50rep3","r2rep3","lag time","MMS-dep. lag diff")
DDtotal[,1:2]<-DD0[,2:3]
DDtotal[,4:5] <- DD0S
DDtotal[,6:7] <- DD1S
DDtotal[,8:9] <- DD2S
DDtotal[,3] <- -0.5/apply(DDtotal,1,function(x) mean(as.numeric(na.omit(x[c(4,6,8)])[as.numeric(na.omit(x[c(5,7,9)]))>0.7])))
DDtotal[,4] <- -0.5/as.numeric(DDtotal[,4]) 
DDtotal[,6] <- -0.5/as.numeric(DDtotal[,6]) 
DDtotal[,8] <- -0.5/as.numeric(DDtotal[,8]) 

# NB. There are some minor differences between the data generated in this manner 
# and the published data, mainly because of the 4th partial replicate lacking here.

# 2) CALCULATE LAG TIMES AND MMS-DEPENDENT LAG TIME DIFFERENCES
#
# DDm    : the matrix with the average values over the three replicates
# DDlag  : shows the time point where the OD measurement of the culture
#          exceeds 0.1.
# DDlag2 : same as DDlag but timepoint expressed in hours after start of exposure
# DDlagR : matrix with two columns: 1) the lag time (estimated the intercept from the dose data) and 
#									2) the difference in MMS-dependent lag times
#
##  

DDm=matrix(,dim(DD0)[1],50)
for (i in 1:dim(DD0))
for (j in 1:50){
	tmp=c(as.numeric(DD0[i,j+4]),as.numeric(DD1[i,j+4]),as.numeric(DD2[i,j+4]))
	if (length(na.omit(tmp))>0)
		DDm[i,j]=mean(na.omit(tmp))
	}
	
DDlag=matrix(,dim(DD0)[1],5)
for (i in 1:dim(DD0)[1])
DDlag[i,]=c(min(which(c(as.numeric(DDm[i,1:10]),1)>0.1)),min(which(c(as.numeric(DDm[i,11:20]),1)>0.1)),min(which(c(as.numeric(DDm[i,21:30]),1)>0.1)),min(which(c(as.numeric(DDm[i,31:40]),1)>0.1)),min(which(c(as.numeric(DDm[i,41:50]),1)>0.1)))

DDlag2<-DDlag
for (i in 1:5)
for (j in 1:dim(DD0)[1])
DDlag2[j,i]<-(DDlag[j,i]-1)*4+12


x=0:4*0.004
DDlagR<-matrix(,dim(DDlag)[1],2)
for (i in 1:dim(DDlag)[1]){
	y1=DDlag2[i,]
	x1=x
	if (length(which(y1>48))){
		y1=y1[1:which(y1>48)[1]]
		x1=x[1:which(y1>48)[1]]
	}
	if(sum(y1<=48)>0)
	DDlagR[i,]=summary(lm(y1~x1))$coef[,"Estimate"]
}


DDtotal[,10:11] <- DDlagR

##   GENERATE PLOTS
#
# plot the data for a single gene (function: plotGENE) or an entire plate (function: plotPLATE) 
#
##


plotGENE <- function(n=2, rep=1, title="")
{
	DD=DD0
	if (rep==2)
		DD=DD1
	if (rep==3)
		DD=DD2
	if (title=="")
		title=DD[n,4]
	plot(y=DD[n,5:14], x=(3:12)*4, type="l",ylim=c(0,1), xlab="Time in MMS (h)",ylab="OD",main=title)
	for (i in 2:5)
		lines(y=DD[n,5:14+(i-1)*10],x=(3:12)*4, col=i)
}


plotPLATE<-function(m,rep=1){
par(mfrow=c(8,12))
par(mar=c(0,0,0,0))
 for(i in 1:8)
 for(j in 1:12)
 plotGENE((m-1)*96+(i-1)*12+j,rep=rep,title=" ")
}
